# Supplementary material for: Nitric Oxide Donor Modulates a Multispecies Oral Bacterial Community—An In Vitro Study
Source: Microorganisms. 2019 Sep 14;7(9):353. doi: 10.3390/microorganisms7090353 (PMC6780529; doi:10.3390/microorganisms7090353)
Supplement: Supplementary file 1 [file microorganisms-07-00353-s001.zip]

Archive with 3 entries (3 files):
- microorganisms-587004-supplementary figures.docx
- Table S1.xlsx
- Table S2.xlsx
