# Supplementary material for: Nitric Oxide Donor Modulates a Multispecies Oral Bacterial Community—An In Vitro Study
Source: Microorganisms. 2019 Sep 14;7(9):353. doi: 10.3390/microorganisms7090353 (PMC6780529; doi:10.3390/microorganisms7090353)
Supplement: Supplementary file 1 [file microorganisms-07-00353-s001.zip › Table S1.xlsx]

## Sheet: Sheet1
Table S1 Characteristics of the subjects
Subject ID	Sex	Age (years)
A	male	45
B	female	52
C	male	40
D	male	40
E	female	24
F	female	26
G	female	26
H	male	25
I	male	27
J	male	50
