# Supplementary material for: Nitric Oxide Donor Modulates a Multispecies Oral Bacterial Community—An In Vitro Study
Source: Microorganisms. 2019 Sep 14;7(9):353. doi: 10.3390/microorganisms7090353 (PMC6780529; doi:10.3390/microorganisms7090353)
Supplement: Supplementary file 1 [file microorganisms-07-00353-s001.zip › Table S2.xlsx]

## Sheet: OTU (Table)
		subject A	subject A	subject A	subject A	subject A	subject A	subject B	subject B	subject B	subject B	subject B	subject B	subject C	subject C	subject C	subject C	subject C	subject C	subject D	subject D	subject D	subject D	subject D	subject D	subject E	subject E	subject E	subject E	subject E	subject E	subject F	subject F	subject F	subject F	subject F	subject F	subject G	subject G	subject G	subject G	subject G	subject G	subject H	subject H	subject H	subject H	subject H	subject H
		plaque	0 mM	10 mM	20 mM	50 mM	100 mM	plaque	0 mM	10 mM	20 mM	50 mM	100 mM	plaque	0 mM	10 mM	20 mM	50 mM	100 mM	plaque	0 mM	10 mM	20 mM	50 mM	100 mM	plaque	0 mM	10 mM	20 mM	50 mM	100 mM	plaque	0 mM	10 mM	20 mM	50 mM	100 mM	plaque	0 mM	10 mM	20 mM	50 mM	100 mM	plaque	0 mM	10 mM	20 mM	50 mM	100 mM
Name_HOMD	Taxonomy	643_S39	644_S40	645_S41	646_S42	647_S43	648_S44	649_S45	650_S46	651_S47	652_S48	653_S49	654_S50	655_S51	656_S52	657_S53	658_S54	659_S55	670_S56	914_S23	915_S24	916_S25	917_S26	918_S27	919_S28	943_S52	944_S53	945_S54	946_S55	947_S56	948_S57	931_S40	932_S41	933_S42	934_S43	935_S44	936_S45	937_S46	938_S47	939_S48	940_S49	941_S50	942_S51	951_S60	952_S61	953_S62	954_S63	955_S64	956_S65
512_3621	k__Bacteria, p__Proteobacteria, c__Gammaproteobacteria, o__Pasteurellales, f__Pasteurellaceae, g__Aggregatibacter, s__sp._oral_taxon_512	0	0	0	0	0	0	17	13	0	14	0	11	535	8392	12915	23114	19458	15296	203	163	374	266	311	629	1252	9439	15668	35438	42803	44777	673	4476	5034	7305	16691	15890	1119	5370	22444	39712	20769	24794	557	5328	4461	8775	15109	22414
718_3530	k__Bacteria, p__Proteobacteria, c__Gammaproteobacteria, o__Pasteurellales, f__Pasteurellaceae, g__Haemophilus, s__parainfluenzae	6173	13155	10989	8760	11040	34015	12934	10047	3156	2106	665	12831	2409	2747	5298	4548	5968	10655	6159	20575	12406	18763	10767	16056	1473	5084	1497	1218	621	748	2346	2311	3770	5872	2210	2209	590	793	197	550	366	893	719	774	1761	5208	10411	7182
160_X031	k__Bacteria, p__Firmicutes, c__Negativicutes, o__Selenomonadales, f__Veillonellaceae, g__Veillonella, s__dispar	9850	4670	12692	18472	9793	5430	617	443	1382	2037	2532	594	1616	1766	1982	1340	2229	2291	4781	3783	6400	5504	5299	17592	1988	2575	4493	10224	10854	1127	2595	1366	3594	3081	1514	2488	1192	1535	1791	2681	750	1221	1015	1419	5699	4314	1144	298
610_1998	k__Bacteria, p__Proteobacteria, c__Betaproteobacteria, o__Neisseriales, f__Neisseriaceae, g__Neisseria, s__flavescens	0	0	25	13	0	0	1490	3451	5134	7323	4082	603	2323	9622	30782	11722	5472	3867	133	4893	9537	7846	9409	142	269	1334	2952	381	16	12	780	4505	8546	5128	59	36	107	130	11	20	0	0	1085	2208	2430	282	53	16
058_8632	k__Bacteria, p__Firmicutes, c__Bacilli, o__Lactobacillales, f__Streptococcaceae, g__Streptococcus, s__sp._oral_taxon_058	1252	2000	2084	7162	12280	189	5143	2275	2521	3459	2717	434	1702	1093	901	1339	888	45	5698	3609	4776	4076	2656	322	1376	4436	3100	5183	5037	66	1475	2222	1629	2238	2006	693	407	1413	1394	1568	29	49	1185	2830	4005	5379	6312	2355
202_7812	k__Bacteria, p__Fusobacteria, c__Fusobacteriia, o__Fusobacteriales, f__Fusobacteriaceae, g__Fusobacterium, s__nucleatum_subsp._polymorphum	793	13371	5004	148	19	26	1754	7313	6169	181	148	18	893	3214	72	24	13	19	1886	8802	897	1067	1375	19	857	9641	12544	912	81	54	665	2391	2230	322	0	29	1103	3936	2259	203	80	198	1823	6319	6063	939	198	63
575_6977	k__Bacteria, p__Proteobacteria, c__Epsilonproteobacteria, o__Campylobacterales, f__Campylobacteraceae, g__Campylobacter, s__concisus	41	303	110	441	1235	2422	111	207	570	271	198	19	67	492	359	1227	2298	1130	88	884	3306	3006	3603	640	324	1163	4665	6131	2771	5207	54	565	1726	2311	1188	2094	95	295	1170	2894	2749	933	209	2171	8508	8103	4295	4351
626_4326	k__Bacteria, p__Firmicutes, c__Bacilli, o__Bacillales, f__Gemellaceae, g__Gemella, s__haemolysans	0	1179	1187	734	548	3672	229	1795	1258	3005	3474	1230	247	669	1034	1430	2073	1854	67	881	5155	6136	5951	14252	34	1450	2748	690	679	18	107	1903	143	104	586	3083	67	789	641	1742	358	99	42	2143	367	124	729	1587
545_5041	k__Bacteria, p__Proteobacteria, c__Gammaproteobacteria, o__Pasteurellales, f__Pasteurellaceae, g__Aggregatibacter, s__aphrophilus	0	0	0	0	0	0	0	17	811	353	150	17	0	18	21	55	170	280	532	5975	17878	18996	13321	8807	0	0	0	0	0	0	0	0	0	0	0	0	217	147	141	417	852	675	0	0	0	18	51	60
420_5404	k__Bacteria, p__Fusobacteria, c__Fusobacteriia, o__Fusobacteriales, f__Fusobacteriaceae, g__Fusobacterium, s__nucleatum_subsp._animalis	421	620	176	50	0	11	14	0	0	0	0	0	1401	9201	112	10	14	38	924	4752	247	59	130	0	1023	2309	1174	367	34	35	1693	4080	2489	2147	295	81	346	509	575	71	38	70	1240	2759	1752	1426	231	36
748_4317	k__Bacteria, p__Proteobacteria, c__Epsilonproteobacteria, o__Campylobacterales, f__Campylobacteraceae, g__Campylobacter, s__rectus	17	50	282	203	99	285	0	0	0	0	0	0	117	334	663	645	797	749	273	792	2426	2633	2687	2976	578	301	590	2076	1417	1611	382	351	413	542	1129	825	1225	550	2922	3896	2710	3454	993	1081	1164	1713	2949	2635
543_4678	k__Bacteria, p__Firmicutes, c__Bacilli, o__Lactobacillales, f__Streptococcaceae, g__Streptococcus, s__anginosus	34	24	34	0	0	0	0	0	0	0	0	0	0	0	0	0	0	0	59	39	907	1123	469	17	0	20	49	277	109	16169	76	223	896	1769	1818	5070	0	0	0	11	0	0	75	662	655	1094	2138	6092
476_9291	k__Bacteria, p__Proteobacteria, c__Betaproteobacteria, o__Neisseriales, f__Neisseriaceae, g__Neisseria, s__subflava	48	3577	2537	719	140	69	1049	5239	8266	12596	6119	621	14	20	44	0	24	0	0	564	2039	631	2630	139	2548	8562	2669	309	193	244	60	316	1412	905	27	0	1039	3779	786	338	62	103	46	89	55	13	0	0
458JM053	k__Bacteria, p__Proteobacteria, c__Gammaproteobacteria, o__Pasteurellales, f__Pasteurellaceae, g__Aggregatibacter, s__sp._oral_taxon_458	0	0	0	0	0	0	14	14	17	22	0	17	610	599	1270	1189	2293	4176	80	589	1252	1198	1031	776	465	669	863	3426	4382	3008	405	228	669	1051	1531	2294	233	331	771	2181	673	712	156	248	821	1338	2175	1971
161Vparv	k__Bacteria, p__Firmicutes, c__Negativicutes, o__Selenomonadales, f__Veillonellaceae, g__Veillonella, s__parvula	1530	690	1465	1559	998	913	3485	1351	5929	7645	9299	3922	20	40	20	0	16	14	203	182	674	640	596	903	0	0	0	0	0	0	122	87	222	135	62	60	307	132	536	1296	320	479	193	330	1656	964	326	76
534_0540	k__Bacteria, p__Firmicutes, c__Bacilli, o__Lactobacillales, f__Carnobacteriaceae, g__Granulicatella, s__adiacens	182	341	12	518	92	142	532	1790	735	3176	6448	10204	140	377	58	159	120	28	1331	1045	1023	2708	4901	5857	245	2541	1125	1447	1848	45	244	973	79	42	27	462	100	261	220	729	0	12	210	822	377	466	481	250
469_3525	k__Bacteria, p__Bacteroidetes, c__Bacteroidia, o__Bacteroidales, f__Prevotellaceae, g__Prevotella, s__melaninogenica	293	607	330	141	0	0	81	122	149	15	0	0	57	18	229	22	0	0	58	1450	737	1312	806	11	598	2435	409	2155	201	299	468	318	1490	2442	4860	3821	135	266	4504	767	62	73	610	1148	1017	2583	3175	752
578_8313	k__Bacteria, p__Firmicutes, c__Bacilli, o__Lactobacillales, f__Streptococcaceae, g__Streptococcus, s__cristatus	116	416	103	749	622	0	243	586	373	2656	460	18829	96	890	3006	3822	162	0	242	555	247	802	2600	2746	95	700	944	2802	1641	0	157	417	19	100	17	14	15	139	1544	739	0	0	87	203	189	373	157	149
200_7962	k__Bacteria, p__Fusobacteria, c__Fusobacteriia, o__Fusobacteriales, f__Fusobacteriaceae, g__Fusobacterium, s__nucleatum_subsp._vincentii	0	11	0	0	0	0	0	0	0	0	0	0	91	1102	0	0	0	0	739	1698	40	32	41	0	1251	2926	1084	86	28	26	1616	2244	937	774	374	81	63	241	35	0	0	24	1141	2158	1042	141	17	32
161BU083	k__Bacteria, p__Firmicutes, c__Negativicutes, o__Selenomonadales, f__Veillonellaceae, g__Veillonella, s__parvula	199	183	276	518	182	115	121	226	514	428	250	58	0	78	32	19	15	19	0	64	193	218	117	142	47	114	161	281	182	43	68	104	347	413	151	74	387	425	672	991	293	379	417	822	3692	2407	814	179
524_3631	k__Bacteria, p__Firmicutes, c__Negativicutes, o__Selenomonadales, f__Veillonellaceae, g__Veillonella, s__atypica	10	55	315	988	1315	728	10	0	223	130	27	0	0	46	31	90	67	28	43	10	43	45	34	703	698	1159	1862	4774	7897	5573	0	32	228	351	742	1096	0	0	59	305	0	0	24	104	246	550	1201	6378
161_X002	k__Bacteria, p__Firmicutes, c__Negativicutes, o__Selenomonadales, f__Veillonellaceae, g__Veillonella, s__parvula	1333	645	1678	3464	1284	731	75	81	498	365	390	63	238	263	397	318	656	666	758	351	742	706	675	1424	101	101	197	152	324	24	188	122	228	201	140	321	159	137	266	449	104	159	73	209	703	400	100	16
046_4327	k__Bacteria, p__Firmicutes, c__Bacilli, o__Bacillales, f__Gemellaceae, g__Gemella, s__morbillorum	0	0	0	0	0	0	206	386	244	412	538	558	25	99	0	13	130	159	333	1946	4373	6583	5532	7197	223	164	112	110	11	250	127	61	12	0	0	23	228	227	92	799	196	185	298	391	101	82	58	63
201BS011	k__Bacteria, p__Fusobacteria, c__Fusobacteriia, o__Fusobacteriales, f__Fusobacteriaceae, g__Fusobacterium, s__periodonticum	72	2428	332	17	0	0	782	5347	2354	479	40	0	26	83	0	0	0	0	166	4858	749	305	1029	0	80	1050	1766	22	0	0	51	678	142	36	0	0	142	554	24	17	0	12	89	1270	664	0	21	0
311_6474	k__Bacteria, p__Bacteroidetes, c__Bacteroidia, o__Bacteroidales, f__Prevotellaceae, g__Prevotella, s__oris	35	10	0	0	0	0	290	184	33	0	0	0	48	81	0	0	0	0	101	328	47	60	49	0	122	435	199	484	21	14	502	771	1120	1928	2715	37	57	247	184	0	0	19	495	642	662	1130	1389	32
420_8617	k__Bacteria, p__Fusobacteria, c__Fusobacteriia, o__Fusobacteriales, f__Fusobacteriaceae, g__Fusobacterium, s__nucleatum_subsp._animalis	0	0	0	0	0	0	0	0	0	0	0	0	82	307	0	0	0	0	437	453	175	47	88	0	213	620	506	226	11	0	754	2383	2158	1643	259	64	17	48	10	0	0	0	358	1134	994	842	136	19
302F0020	k__Bacteria, p__Bacteroidetes, c__Bacteroidia, o__Bacteroidales, f__Prevotellaceae, g__Alloprevotella, s__rava	0	0	0	0	0	0	0	0	0	0	0	0	0	53	0	0	0	0	12	148	0	0	0	0	57	1024	55	271	47	38	28	1039	1188	2163	278	61	97	692	793	239	19	23	76	2153	3382	4846	1187	98
307_8826	k__Bacteria, p__Bacteroidetes, c__Bacteroidia, o__Bacteroidales, f__Prevotellaceae, g__Prevotella, s__salivae	97	1008	67	22	0	0	24	0	0	0	0	0	45	499	25	0	0	0	19	356	123	187	115	10	211	1258	189	1266	66	19	72	754	1325	1989	1365	197	0	0	0	0	0	0	124	1126	380	506	138	13
311_F045	k__Bacteria, p__Bacteroidetes, c__Bacteroidia, o__Bacteroidales, f__Prevotellaceae, g__Prevotella, s__oris	51	17	0	0	0	0	0	0	0	0	0	0	0	0	0	0	0	0	353	799	188	215	162	0	57	128	56	152	30	0	541	908	1541	2540	3554	36	75	206	279	0	0	22	361	1437	1660	2111	1494	19
200_0026	k__Bacteria, p__Fusobacteria, c__Fusobacteriia, o__Fusobacteriales, f__Fusobacteriaceae, g__Fusobacterium, s__nucleatum_subsp._vincentii	0	61	13	0	0	0	140	31	26	0	0	0	805	653	10	0	0	12	958	2119	66	43	50	0	140	744	292	10	0	0	423	468	161	129	11	12	426	595	41	33	13	45	2023	3157	1614	228	37	60
513_3635	k__Bacteria, p__Proteobacteria, c__Gammaproteobacteria, o__Pasteurellales, f__Pasteurellaceae, g__Aggregatibacter, s__sp._oral_taxon_513	0	0	0	0	0	0	0	0	0	0	0	0	0	0	0	0	0	0	0	0	0	0	0	0	0	0	0	0	0	0	0	0	0	0	0	0	0	0	0	0	0	0	560	1619	1091	4677	6652	9300
678_4915	k__Bacteria, p__Firmicutes, c__Erysipelotrichia, o__Erysipelotrichales, f__Erysipelotrichaceae, g__Solobacterium, s__moorei	0	0	0	0	0	0	0	27	0	0	0	0	0	123	0	0	0	0	18	193	81	29	0	0	62	392	54	165	24	0	227	992	824	1156	577	58	37	124	176	0	0	0	174	1349	831	852	405	175
160Vdisp	k__Bacteria, p__Firmicutes, c__Negativicutes, o__Selenomonadales, f__Veillonellaceae, g__Veillonella, s__dispar	60	73	176	515	244	124	36	86	604	1191	333	65	0	0	0	0	0	0	18	30	78	74	39	187	18	44	133	181	560	82	101	153	200	215	146	164	40	0	50	94	10	34	201	228	924	572	196	164
623_4320	k__Bacteria, p__Proteobacteria, c__Epsilonproteobacteria, o__Campylobacterales, f__Campylobacteraceae, g__Campylobacter, s__gracilis	219	41	21	186	116	158	180	42	15	13	22	14	443	30	10	45	114	159	701	57	149	104	86	29	753	67	72	217	135	236	1016	252	413	961	657	461	353	24	75	205	182	231	573	241	492	1261	474	299
112A21H2	k__Bacteria, p__Firmicutes, c__Clostridia, o__Clostridiales, f__Peptostreptococcaceae_[XI], g__Peptostreptococcus, s__stomatis	0	0	0	0	0	0	0	105	270	44	0	0	0	130	0	0	0	0	36	650	2751	1178	1083	40	33	921	321	0	0	0	117	909	65	0	0	10	148	589	116	17	13	17	345	1793	632	66	54	0
634_3890	k__Bacteria, p__Proteobacteria, c__Gammaproteobacteria, o__Enterobacteriales, f__Enterobacteriaceae, g__Enterobacter, s__hormaechei	0	0	0	0	0	0	0	0	0	0	0	0	0	0	0	0	0	0	0	0	0	0	0	0	0	0	0	0	0	0	0	0	0	0	0	0	0	0	0	0	13052	7720	0	0	0	0	0	0
720_5042	k__Bacteria, p__Proteobacteria, c__Gammaproteobacteria, o__Pasteurellales, f__Pasteurellaceae, g__Aggregatibacter, s__paraphrophilus	0	0	0	0	0	0	0	0	0	0	0	0	0	0	0	0	0	0	289	625	1739	1366	2351	785	0	0	0	0	0	0	0	0	0	0	0	0	526	672	1592	2478	2429	4728	0	0	0	0	0	0
622_3931	k__Bacteria, p__Firmicutes, c__Bacilli, o__Lactobacillales, f__Streptococcaceae, g__Streptococcus, s__gordonii	227	92	343	198	0	0	1170	289	274	559	137	18	19	16	142	49	0	0	143	365	327	25	0	0	461	1205	878	2044	674	196	88	52	48	26	0	31	17	26	35	165	0	0	291	252	112	68	83	391
609_9301	k__Bacteria, p__Proteobacteria, c__Betaproteobacteria, o__Neisseriales, f__Neisseriaceae, g__Neisseria, s__flava	95	554	58	0	0	0	621	597	550	977	626	126	680	270	36	20	33	15	633	690	0	0	0	0	1914	125	25	49	37	95	2046	312	35	27	21	45	1070	66	12	54	30	57	289	210	40	23	10	0
118BS095	k__Bacteria, p__Firmicutes, c__Negativicutes, o__Selenomonadales, f__Veillonellaceae, g__Dialister, s__invisus	446	23	0	51	32	59	70	0	0	0	0	0	279	77	19	0	21	20	326	13	0	0	0	0	315	109	0	0	0	19	1995	698	43	62	50	191	447	282	120	85	61	123	1742	307	83	110	219	166
291_3524	k__Bacteria, p__Bacteroidetes, c__Bacteroidia, o__Bacteroidales, f__Prevotellaceae, g__Prevotella, s__denticola	358	162	31	117	0	24	0	0	0	0	0	0	10	12	0	0	0	0	127	255	17	57	13	56	129	57	0	11	13	19	648	735	37	140	395	632	0	0	0	0	0	0	366	238	14	39	96	90
204CZ006	k__Bacteria, p__'Fusobacteria', c__Fusobacteria_(class), o__'Fusobacteriales', f__'Fusobacteriaceae', g__Fusobacterium, s__sp._HOT_204	0	60	10	0	0	0	0	0	0	0	0	0	232	2209	0	0	0	0	25	71	0	0	0	0	335	592	124	11	0	0	249	1070	137	56	10	0	406	401	82	100	43	92	29	104	56	17	0	0
021_8353	k__Bacteria, p__Firmicutes, c__Bacilli, o__Lactobacillales, f__Streptococcaceae, g__Streptococcus, s__vestibularis	0	0	14	13	30	33	0	0	20	136	692	530	29	94	0	0	15	0	25	381	329	483	342	1011	0	47	38	62	79	0	21	20	21	10	0	0	0	0	0	0	0	0	0	54	23	16	0	0
346AH040	k__Bacteria, p__Saccharibacteria_(TM7), c__TM7_[C-1], o__TM7_[O-1], f__TM7_[F-1], g__TM7_[G-1], s__sp._oral_taxon_346	141	0	0	0	0	0	13	0	0	0	0	0	597	0	0	0	0	11	140	0	0	0	0	0	160	0	0	0	0	11	206	0	0	0	0	0	696	0	11	40	25	88	963	15	11	13	19	39
758_3928	k__Bacteria, p__Firmicutes, c__Bacilli, o__Lactobacillales, f__Streptococcaceae, g__Streptococcus, s__sanguinis	699	40	0	0	0	0	174	32	385	0	12	31	399	97	67	84	19	0	6294	568	84	320	323	146	242	119	31	217	46	0	476	195	0	0	0	0	236	68	31	36	0	0	263	156	45	88	12	0
576_4676	k__Bacteria, p__Firmicutes, c__Bacilli, o__Lactobacillales, f__Streptococcaceae, g__Streptococcus, s__constellatus	0	0	0	0	0	0	0	0	0	0	0	0	0	0	0	0	0	0	0	0	0	0	0	0	11	0	0	0	0	33	83	72	46	116	135	248	16	41	19	1989	77	0	61	108	32	155	1203	4522
560_6478	k__Bacteria, p__Bacteroidetes, c__Bacteroidia, o__Bacteroidales, f__Prevotellaceae, g__Prevotella, s__buccae	0	0	0	0	0	0	0	0	0	0	0	0	0	0	0	0	0	0	0	113	18	14	19	0	0	437	0	38	0	0	23	548	679	1132	741	94	0	207	125	31	13	0	28	742	1037	1797	838	173
022_3223	k__Bacteria, p__Proteobacteria, c__Betaproteobacteria, o__Burkholderiales, f__Burkholderiaceae, g__Lautropia, s__mirabilis	1773	66	61	138	191	358	170	0	0	0	13	0	350	26	32	26	45	133	4127	158	196	182	217	244	214	10	11	43	77	134	331	18	33	60	57	102	354	0	0	46	35	84	402	25	86	107	90	119
066FN051	k__Bacteria, p__Firmicutes, c__Bacilli, o__Lactobacillales, f__Streptococcaceae, g__Streptococcus, s__sp._oral_taxon_066	0	34	498	717	23	0	10	26	41	109	2109	77	0	0	0	0	0	0	12	39	1381	241	28	4013	10	0	0	20	0	0	0	0	26	24	0	11	0	15	0	0	0	0	0	26	33	17	0	0
036_8981	k__Bacteria, p__Proteobacteria, c__Gammaproteobacteria, o__Pasteurellales, f__Pasteurellaceae, g__Haemophilus, s__sp._oral_taxon_036	0	0	0	0	0	0	65	277	30	0	0	22	0	19	46	19	0	0	0	0	0	0	0	0	226	684	12	101	76	512	10	0	0	18	34	33	0	0	0	0	0	0	173	325	189	1437	4392	2390
356_1416	k__Bacteria, p__Saccharibacteria_(TM7), c__TM7_[C-1], o__TM7_[O-1], f__TM7_[F-2], g__TM7_[G-5], s__sp._oral_taxon_356	27	0	0	0	0	0	0	0	0	0	0	0	0	0	0	0	0	0	0	0	0	0	0	0	949	0	0	14	17	41	1099	0	0	12	12	46	56	0	0	0	0	0	1194	11	0	13	15	23
689_6965	k__Bacteria, p__Fusobacteria, c__Fusobacteriia, o__Fusobacteriales, f__Fusobacteriaceae, g__Fusobacterium, s__naviforme	11	0	0	0	0	0	0	0	0	0	0	0	0	57	0	0	0	0	0	54	0	0	0	0	25	95	84	12	0	0	336	1103	1931	1338	614	95	0	0	0	0	0	0	0	20	10	0	0	0
056AY020	k__Bacteria, p__Firmicutes, c__Bacilli, o__Lactobacillales, f__Streptococcaceae, g__Streptococcus, s__sp._oral_taxon_056	0	0	0	0	0	0	0	0	0	0	0	78	10	0	49	52	34	0	33	12	41	19	11	0	60	28	0	11	17	595	0	0	0	0	0	0	54	10	0	90	93	45	43	20	18	18	41	169
302_9190	k__Bacteria, p__Bacteroidetes, c__Bacteroidia, o__Bacteroidales, f__Prevotellaceae, g__Alloprevotella, s__rava	0	0	0	0	0	0	0	0	0	0	0	0	0	0	0	0	0	0	0	116	0	0	0	0	0	70	0	30	0	0	0	32	14	14	0	10	0	0	0	0	0	0	68	1765	2537	4220	698	21
314FU048	k__Bacteria, p__Bacteroidetes, c__Bacteroidia, o__Bacteroidales, f__Prevotellaceae, g__Prevotella, s__sp._oral_taxon_314	0	0	0	0	0	0	0	0	0	0	0	0	0	0	0	0	0	0	0	0	0	0	0	0	85	403	0	36	0	0	66	370	82	279	234	97	103	379	354	26	23	23	499	954	537	999	2680	478
299BI027	k__Bacteria, p__Bacteroidetes, c__Bacteroidia, o__Bacteroidales, f__Prevotellaceae, g__Prevotella, s__nanceiensis	12	180	0	0	0	0	1035	3303	1576	86	49	36	12	85	0	0	0	0	0	254	216	192	24	0	40	355	167	136	14	0	0	16	24	39	21	0	17	58	0	0	0	0	0	35	0	14	0	0
274_8173	k__Bacteria, p__Bacteroidetes, c__Bacteroidia, o__Bacteroidales, f__Bacteroidales_[F-2], g__Bacteroidales_[G-2], s__sp._oral_taxon_274	0	0	0	0	0	0	15	0	0	0	0	0	600	0	0	0	0	0	115	0	0	0	0	0	1088	17	0	0	0	19	291	0	0	0	0	10	662	13	0	13	0	40	360	0	0	0	0	0
203CY024	k__Bacteria, p__Fusobacteria, c__Fusobacteriia, o__Fusobacteriales, f__Fusobacteriaceae, g__Fusobacterium, s__sp._oral_taxon_203	0	525	54	0	0	0	155	563	203	0	0	0	0	0	0	0	0	0	0	117	0	0	0	0	0	145	347	0	0	0	18	136	11	0	0	0	108	268	17	0	0	12	352	1755	237	45	0	0
775_7609	k__Bacteria, p__Bacteroidetes, c__Flavobacteriia, o__Flavobacteriales, f__Flavobacteriaceae, g__Capnocytophaga, s__sputigena	0	0	0	0	0	0	78	55	0	0	0	0	799	218	95	90	20	25	2417	283	1025	835	251	0	356	66	53	111	0	0	151	70	91	87	31	18	183	55	22	0	0	0	276	109	70	54	26	0
317_5061	k__Bacteria, p__Bacteroidetes, c__Bacteroidia, o__Bacteroidales, f__Prevotellaceae, g__Prevotella, s__sp._oral_taxon_317	0	0	0	0	0	0	257	27	43	20	29	13	409	69	26	0	0	0	14	16	0	15	14	0	158	70	0	58	0	0	105	36	45	76	93	60	35	17	0	0	0	0	680	187	324	735	783	139
158BI029	k__Bacteria, p__Firmicutes, c__Negativicutes, o__Selenomonadales, f__Veillonellaceae, g__Veillonella, s__rogosae	18	66	47	92	118	92	89	360	809	495	124	24	0	34	25	0	0	0	21	157	112	89	113	90	45	109	84	109	183	45	0	0	20	17	16	0	21	22	50	101	0	11	0	13	0	0	11	0
898_5716	k__Bacteria, p__Proteobacteria, c__Gammaproteobacteria, o__Pasteurellales, f__Pasteurellaceae, g__Aggregatibacter, s__sp._oral_taxon_898	0	0	0	0	0	0	0	0	0	0	0	0	77	0	26	31	146	85	99	0	0	14	0	38	48	13	10	28	45	301	127	19	17	38	120	243	351	38	438	2026	1785	797	297	18	83	131	213	237
666_3287	k__Bacteria, p__Actinobacteria, c__Actinobacteria, o__Corynebacteriales, f__Corynebacteriaceae, g__Corynebacterium, s__matruchotii	2299	0	0	0	0	0	215	0	0	0	0	0	683	0	12	0	0	11	1366	0	0	0	0	0	686	0	0	29	33	118	199	0	0	16	13	43	110	0	0	11	0	0	192	0	0	0	0	12
288_6472	k__Bacteria, p__Bacteroidetes, c__Bacteroidia, o__Bacteroidales, f__Prevotellaceae, g__Prevotella, s__oulorum	398	114	0	0	0	0	0	0	0	0	0	0	227	27	0	0	0	0	71	0	0	0	0	0	322	174	14	42	0	0	251	207	204	313	68	34	46	31	0	0	0	0	165	399	366	583	232	15
473HF050	k__Bacteria, p__Bacteroidetes, c__Bacteroidia, o__Bacteroidales, f__Prevotellaceae, g__Alloprevotella, s__sp._oral_taxon_473	11	80	0	0	0	0	13	298	0	0	0	0	0	2164	0	0	0	0	0	244	0	0	10	0	140	318	0	0	0	0	77	537	0	0	0	0	100	435	549	11	0	0	81	499	20	40	0	0
693F0103	k__Bacteria, p__Bacteroidetes, c__Bacteroidia, o__Bacteroidales, f__Prevotellaceae, g__Prevotella, s__nigrescens	0	0	0	0	0	0	124	0	0	0	0	0	366	16	0	0	13	27	434	23	0	0	0	0	71	10	0	0	0	0	544	132	26	56	38	72	97	0	0	26	19	28	853	387	27	81	112	108
298BE073	k__Bacteria, p__Bacteroidetes, c__Bacteroidia, o__Bacteroidales, f__Prevotellaceae, g__Prevotella, s__histicola	0	0	0	0	0	0	0	0	0	0	0	0	0	0	0	0	0	0	0	0	0	0	0	0	0	0	0	0	0	0	0	16	50	106	81	112	0	0	0	0	0	0	19	74	48	184	148	54
279CW034	k__Bacteria, p__Bacteroidetes, c__Bacteroidia, o__Bacteroidales, f__Porphyromonadaceae, g__Porphyromonas, s__pasteri	17	124	0	0	0	0	907	816	1357	0	0	37	457	215	0	0	0	0	12	151	0	0	0	0	260	851	228	369	42	0	112	96	0	0	0	0	37	57	0	0	0	0	63	34	0	0	13	0
944_6642	k__Bacteria, p__Proteobacteria, c__Gammaproteobacteria, o__Pasteurellales, f__Pasteurellaceae, g__Haemophilus, s__sputorum	0	0	0	0	0	0	120	336	141	117	169	286	34	117	177	99	74	104	23	165	235	109	182	93	17	89	0	11	93	445	11	76	116	74	78	257	0	61	79	233	135	122	0	0	0	24	57	114
887_5167	k__Bacteria, p__Firmicutes, c__Negativicutes, o__Selenomonadales, f__Veillonellaceae, g__Veillonella, s__denticariosi	644	492	1003	1683	619	337	0	0	0	0	0	0	0	0	0	0	0	0	0	0	0	0	0	0	12	19	15	66	159	10	56	45	36	35	29	32	0	0	0	0	0	0	0	0	0	0	0	0
598_6171	k__Bacteria, p__Proteobacteria, c__Betaproteobacteria, o__Neisseriales, f__Neisseriaceae, g__Neisseria, s__elongata	0	0	0	0	0	0	153	23	0	0	11	0	219	63	11	0	10	0	307	96	0	17	0	0	1340	362	236	96	35	63	217	21	0	0	0	0	1336	100	13	67	42	92	119	35	54	108	0	0
111_3523	k__Bacteria, p__Firmicutes, c__Clostridia, o__Clostridiales, f__Peptoniphilaceae, g__Parvimonas, s__micra	0	0	0	0	0	0	59	0	0	0	0	0	0	28	0	0	0	0	75	230	0	0	0	0	81	620	0	0	0	0	63	127	0	0	0	0	59	149	0	0	0	0	209	1546	27	0	0	0
572_3124	k__Bacteria, p__Bacteroidetes, c__Bacteroidia, o__Bacteroidales, f__Prevotellaceae, g__Prevotella, s__veroralis	23	18	0	0	0	0	0	0	0	0	0	0	123	80	39	14	10	12	0	0	0	0	0	0	151	146	0	0	0	42	166	185	184	281	459	1039	0	0	0	0	0	0	549	368	162	483	794	698
183_7066	k__Bacteria, p__Actinobacteria, c__Actinobacteria, o__Actinomycetales, f__Actinomycetaceae, g__Actinobaculum, s__sp._oral_taxon_183	870	0	0	0	0	11	35	0	0	0	0	0	587	0	0	0	0	15	1388	0	0	0	0	13	292	0	0	0	19	22	577	0	0	0	0	14	163	0	0	14	11	20	121	0	0	0	0	0
161_X042	k__Bacteria, p__Firmicutes, c__Negativicutes, o__Selenomonadales, f__Veillonellaceae, g__Veillonella, s__parvula	0	0	0	0	0	0	415	360	934	1730	1935	437	0	29	11	0	11	17	0	0	0	0	0	0	0	0	0	0	0	0	12	0	0	10	0	0	0	0	0	0	0	0	0	0	0	0	0	0
014AP085	k__Bacteria, p__Proteobacteria, c__Betaproteobacteria, o__Neisseriales, f__Neisseriaceae, g__Neisseria, s__oralis	0	0	0	0	0	0	230	16	13	0	15	0	172	0	0	0	12	0	2209	422	36	29	74	11	173	19	0	0	0	19	1136	194	22	35	21	16	124	14	0	13	10	10	270	105	0	0	10	0
279F450d	k__Bacteria, p__Bacteroidetes, c__Bacteroidia, o__Bacteroidales, f__Porphyromonadaceae, g__Porphyromonas, s__pasteri	18	85	0	0	0	0	285	212	411	28	0	40	198	126	0	0	0	0	420	2402	394	253	13	0	29	175	38	64	0	0	153	135	0	0	0	0	54	39	0	0	0	0	19	14	0	0	0	0
643_2907	k__Bacteria, p__Bacteroidetes, c__Bacteroidia, o__Bacteroidales, f__Prevotellaceae, g__Prevotella, s__intermedia	0	0	0	0	0	0	0	0	0	0	0	0	0	0	0	0	0	0	16	0	0	0	0	0	77	0	0	0	0	0	0	0	0	0	0	0	1317	180	113	483	532	257	1674	138	30	64	66	77
644_4671	k__Bacteria, p__Firmicutes, c__Bacilli, o__Lactobacillales, f__Streptococcaceae, g__Streptococcus, s__intermedius	0	0	0	0	0	0	348	0	12	10	0	0	0	0	0	0	0	0	1263	195	98	79	191	0	24	0	0	0	0	310	257	91	28	42	39	197	146	79	13	396	57	19	81	39	15	31	69	144
729_9281	k__Bacteria, p__Proteobacteria, c__Betaproteobacteria, o__Neisseriales, f__Neisseriaceae, g__Neisseria, s__pharyngis	0	30	13	0	0	0	468	566	546	1082	668	117	0	0	0	0	0	0	1585	319	26	14	31	0	60	74	22	0	0	0	0	0	0	0	0	0	11	24	0	0	0	0	0	0	0	0	0	0
633_5014	k__Bacteria, p__Proteobacteria, c__Gammaproteobacteria, o__Cardiobacteriales, f__Cardiobacteriaceae, g__Cardiobacterium, s__hominis	25	0	0	0	0	0	41	0	0	0	0	0	1027	17	32	50	102	177	750	12	40	40	31	29	424	10	26	131	53	187	198	0	17	23	20	58	317	0	0	42	22	37	465	18	31	25	23	32
329BM058	k__Bacteria, p__Bacteroidetes, c__Flavobacteriia, o__Flavobacteriales, f__Flavobacteriaceae, g__Capnocytophaga, s__leadbetteri	0	0	0	0	0	0	0	0	0	0	0	0	189	207	120	152	32	0	55	19	21	14	0	0	619	244	257	515	10	0	78	61	92	67	0	0	503	204	188	29	0	19	75	74	93	85	0	0
473IK062	k__Bacteria, p__Bacteroidetes, c__Bacteroidia, o__Bacteroidales, f__Prevotellaceae, g__Alloprevotella, s__sp._oral_taxon_473	0	0	0	0	0	0	0	0	0	0	0	0	0	1364	0	0	0	0	0	55	0	0	0	0	34	47	0	0	0	0	0	260	19	0	0	0	105	503	70	0	0	0	518	1994	134	57	142	0
284EP003	k__Bacteria, p__Bacteroidetes, c__Bacteroidia, o__Bacteroidales, f__Porphyromonadaceae, g__Porphyromonas, s__sp._oral_taxon_284	0	0	0	0	0	0	73	34	10	0	0	0	645	582	0	0	0	0	335	1684	0	0	0	0	39	65	0	0	0	0	298	235	0	0	0	0	186	82	0	0	0	0	185	114	0	0	0	0
946_0755	k__Bacteria, p__Proteobacteria, c__Gammaproteobacteria, o__Pasteurellales, f__Pasteurellaceae, g__Haemophilus, s__pittmaniae	0	0	0	0	0	0	0	0	11	0	0	0	0	58	62	135	276	426	0	261	389	558	334	186	16	88	46	62	55	103	0	0	0	0	0	0	0	0	0	0	0	0	0	14	25	76	218	193
706_6164	k__Bacteria, p__Proteobacteria, c__Betaproteobacteria, o__Neisseriales, f__Neisseriaceae, g__Kingella, s__oralis	920	114	162	305	153	102	146	0	0	10	0	17	833	42	33	21	70	73	162	11	14	0	0	0	344	14	0	13	0	10	316	29	59	70	36	56	93	0	17	32	0	12	175	19	58	51	46	30
577_0620	k__Bacteria, p__Proteobacteria, c__Betaproteobacteria, o__Neisseriales, f__Neisseriaceae, g__Eikenella, s__corrodens	0	0	0	0	0	0	90	94	46	0	0	0	0	10	0	0	0	0	158	292	467	132	166	0	10	28	0	14	0	0	12	16	142	151	13	0	81	66	77	0	0	0	86	46	796	1380	114	0
014F0314	k__Bacteria, p__Proteobacteria, c__Betaproteobacteria, o__Neisseriales, f__Neisseriaceae, g__Neisseria, s__oralis	0	0	0	0	0	0	0	0	0	0	0	0	0	0	0	0	0	0	2572	189	272	315	324	26	0	0	0	0	0	0	0	11	0	0	0	0	30	0	0	0	0	0	917	328	39	35	16	14
200_R002	k__Bacteria, p__Fusobacteria, c__Fusobacteriia, o__Fusobacteriales, f__Fusobacteriaceae, g__Fusobacterium, s__nucleatum_subsp._vincentii	0	0	0	0	0	0	0	0	0	0	0	0	37	55	0	0	0	0	0	34	0	0	0	0	261	366	50	0	0	0	204	97	0	0	0	0	234	145	0	10	0	21	749	401	47	10	0	0
082BE088	k__Bacteria, p__Firmicutes, c__Clostridia, o__Clostridiales, f__Lachnospiraceae_[XIV], g__Lachnoanaerobaculum, s__orale	0	0	0	0	0	0	0	0	0	0	0	0	0	14	26	0	0	0	0	0	0	0	0	0	21	52	29	36	10	0	57	104	214	120	81	147	0	0	0	0	0	0	40	100	35	23	35	32
308DO039	k__Bacteria, p__Bacteroidetes, c__Bacteroidia, o__Bacteroidales, f__Prevotellaceae, g__Alloprevotella, s__sp._oral_taxon_308	15	305	0	0	0	0	12	0	0	0	0	0	0	0	0	0	0	0	119	1769	0	0	0	0	89	623	0	11	0	0	59	199	0	0	0	11	0	0	25	0	0	0	34	284	0	0	0	0
326F0382	k__Bacteria, p__Bacteroidetes, c__Flavobacteriia, o__Flavobacteriales, f__Flavobacteriaceae, g__Capnocytophaga, s__sp._oral_taxon_326	219	39	11	12	0	0	18	0	0	0	0	0	138	57	166	149	21	0	202	38	117	101	33	0	58	24	14	15	0	0	100	35	70	79	48	12	147	25	223	51	0	13	131	58	235	513	271	0
619_3964	k__Bacteria, p__Bacteroidetes, c__Bacteroidia, o__Bacteroidales, f__Porphyromonadaceae, g__Porphyromonas, s__gingivalis	0	0	0	0	0	0	0	0	0	0	0	0	75	0	0	0	0	0	0	0	0	0	0	0	0	0	0	0	0	0	0	0	0	0	0	0	516	43	0	10	0	14	3406	221	38	46	56	91
176_1062	k__Bacteria, p__Actinobacteria, c__Actinobacteria, o__Actinomycetales, f__Actinomycetaceae, g__Actinomyces, s__naeslundii	562	0	0	0	0	0	0	0	0	0	0	0	134	0	0	0	0	0	2531	0	14	18	18	19	300	0	0	0	0	0	158	0	0	0	0	11	16	0	0	0	0	0	112	0	0	0	13	0
587_9055	k__Bacteria, p__Actinobacteria, c__Actinobacteria, o__Actinomycetales, f__Micrococcaceae, g__Rothia, s__dentocariosa	494	0	0	0	0	0	2788	0	0	0	0	0	213	0	0	0	0	0	25	0	0	0	0	0	50	0	0	0	0	0	126	0	0	0	0	0	24	0	0	0	0	0	0	0	0	0	0	0
736Dpneu	k__Bacteria, p__Firmicutes, c__Negativicutes, o__Selenomonadales, f__Veillonellaceae, g__Dialister, s__pneumosintes	0	0	0	0	0	0	0	0	0	0	0	0	0	10	0	0	0	0	33	165	0	0	0	0	32	46	0	0	0	0	89	251	0	0	0	0	54	47	0	0	0	0	637	1861	129	13	0	0
164BR063	k__Bacteria, p__Firmicutes, c__Clostridia, o__Clostridiales, f__Lachnospiraceae_[XIV], g__Catonella, s__sp._oral_taxon_164	0	0	0	0	0	0	93	15	0	0	0	0	45	24	0	0	0	0	29	54	0	0	0	0	129	610	0	0	0	0	71	128	0	0	0	0	182	243	22	0	0	10	302	874	55	0	0	0
169AG004	k__Bacteria, p__Actinobacteria, c__Actinobacteria, o__Actinomycetales, f__Actinomycetaceae, g__Actinomyces, s__sp._oral_taxon_169	150	0	0	0	0	0	115	0	0	0	0	0	141	0	0	0	0	0	1730	0	10	12	0	16	48	0	0	0	0	0	110	0	0	0	0	0	0	0	0	0	0	0	0	0	0	0	0	0
126AJ036	k__Bacteria, p__Firmicutes, c__Negativicutes, o__Selenomonadales, f__Veillonellaceae, g__Selenomonas, s__sp._oral_taxon_126	0	0	0	0	0	0	0	0	0	0	0	0	0	0	0	0	0	0	0	0	0	0	0	0	570	135	59	131	201	1336	13	11	16	10	19	26	166	27	29	226	162	49	82	17	16	20	26	23
151Ssput	k__Bacteria, p__Firmicutes, c__Negativicutes, o__Selenomonadales, f__Veillonellaceae, g__Selenomonas, s__sputigena	0	0	0	0	0	0	0	0	0	0	0	0	230	19	0	0	0	0	0	0	0	0	0	0	297	17	11	22	37	62	60	0	0	0	0	10	137	10	0	17	0	30	378	37	17	23	68	50
107F0167	k__Bacteria, p__Firmicutes, c__Clostridia, o__Clostridiales, f__Lachnospiraceae_[XIV], g__Lachnoanaerobaculum, s__umeaense	26	0	0	12	0	0	50	75	40	44	40	0	75	95	26	13	24	10	228	148	107	80	52	56	63	114	0	19	13	0	52	70	24	18	34	10	34	22	31	17	0	0	156	95	0	0	11	14
110_6545	k__Bacteria, p__Firmicutes, c__Clostridia, o__Clostridiales, f__Peptoniphilaceae, g__Parvimonas, s__sp._oral_taxon_110	0	0	0	0	0	0	169	548	0	0	0	0	18	252	0	0	0	0	33	109	0	0	0	0	0	0	0	0	0	0	0	38	0	0	0	0	19	245	0	0	0	0	0	164	0	0	0	0
130Snoxi	k__Bacteria, p__Firmicutes, c__Negativicutes, o__Selenomonadales, f__Veillonellaceae, g__Selenomonas, s__noxia	430	0	0	0	0	0	37	0	0	0	0	0	46	0	0	0	0	0	809	0	0	11	0	10	0	0	0	0	0	0	95	0	0	0	19	37	78	0	11	21	31	16	612	27	16	27	115	87
278BS045	k__Bacteria, p__Bacteroidetes, c__Bacteroidia, o__Bacteroidales, f__Porphyromonadaceae, g__Porphyromonas, s__sp._oral_taxon_278	0	0	0	0	0	0	0	0	0	0	0	0	74	87	0	0	0	0	0	141	0	0	136	0	68	225	10	12	0	0	96	84	0	0	0	32	155	234	0	10	0	0	1034	377	143	43	88	27
313_9254	k__Bacteria, p__Bacteroidetes, c__Bacteroidia, o__Bacteroidales, f__Prevotellaceae, g__Prevotella, s__sp._oral_taxon_313	0	0	0	0	0	0	0	0	0	0	0	0	0	0	0	0	0	0	0	0	0	0	0	0	18	27	0	0	0	10	116	293	24	74	127	212	0	55	58	0	0	0	164	820	189	247	618	211
466_5634	k__Bacteria, p__Bacteroidetes, c__Bacteroidia, o__Bacteroidales, f__Prevotellaceae, g__Alloprevotella, s__tannerae	0	0	0	0	0	0	0	0	0	0	0	0	0	0	0	0	0	0	10	0	0	0	0	0	389	163	0	0	0	0	80	20	0	0	0	0	96	25	0	0	0	0	605	223	14	16	17	0
705_3522	k__Bacteria, p__Bacteroidetes, c__Bacteroidia, o__Bacteroidales, f__Prevotellaceae, g__Prevotella, s__oralis	0	0	0	0	0	0	0	0	0	0	0	0	0	0	0	0	0	0	0	0	0	0	0	0	0	0	0	0	0	0	54	148	27	11	13	14	0	0	0	0	0	0	109	702	244	311	183	15
577M-D25	k__Bacteria, p__Proteobacteria, c__Betaproteobacteria, o__Neisseriales, f__Neisseriaceae, g__Eikenella, s__corrodens	0	0	0	0	0	0	16	16	18	0	0	0	150	109	45	0	0	0	0	0	32	10	17	0	111	38	0	0	0	0	43	23	99	201	26	0	100	28	74	0	0	0	21	18	116	119	34	0
130CI002	k__Bacteria, p__Firmicutes, c__Negativicutes, o__Selenomonadales, f__Veillonellaceae, g__Selenomonas, s__noxia	218	0	0	0	0	0	125	0	0	0	0	0	360	11	0	0	0	0	0	0	0	0	0	0	615	12	0	0	0	19	22	0	0	0	0	0	74	0	12	24	32	23	15	0	0	0	0	0
479GT010	k__Bacteria, p__Firmicutes, c__Negativicutes, o__Selenomonadales, f__Veillonellaceae, g__Selenomonas, s__sp._oral_taxon_479	11	0	0	0	0	0	0	0	0	0	0	0	55	10	0	0	0	0	14	0	0	0	0	0	157	98	33	71	58	107	68	14	25	25	27	55	240	45	33	121	42	18	140	99	67	33	129	112
013_5756	k__Bacteria, p__Proteobacteria, c__Betaproteobacteria, o__Neisseriales, f__Neisseriaceae, g__Neisseria, s__bacilliformis	0	0	0	0	0	0	0	0	0	0	0	0	755	52	507	890	579	319	13	0	0	0	0	0	0	0	0	0	0	0	0	0	0	0	0	0	0	0	0	0	0	0	0	0	0	0	0	0
949_6655	k__Bacteria, p__Proteobacteria, c__Gammaproteobacteria, o__Pasteurellales, f__Pasteurellaceae, g__Aggregatibacter, s__sp._oral_taxon_949	0	0	0	0	0	0	0	0	0	0	0	0	0	0	0	0	0	0	0	0	0	0	0	0	67	47	13	410	390	60	248	82	55	131	196	263	0	0	0	0	0	0	87	68	66	125	325	297
201_5405	k__Bacteria, p__Fusobacteria, c__Fusobacteriia, o__Fusobacteriales, f__Fusobacteriaceae, g__Fusobacterium, s__periodonticum	0	21	0	0	0	0	0	31	10	0	0	0	0	0	0	0	0	0	0	114	0	0	0	0	0	20	18	0	0	0	0	80	15	0	0	0	111	467	0	0	0	13	42	514	391	52	0	0
681_4690	k__Bacteria, p__Actinobacteria, c__Actinobacteria, o__Actinomycetales, f__Micrococcaceae, g__Rothia, s__mucilaginosa	0	0	53	93	134	68	84	0	34	159	113	74	0	0	0	0	0	0	19	0	281	786	594	288	22	0	0	0	0	0	0	0	0	0	0	0	0	0	0	0	0	0	0	0	0	0	0	0
893_4727	k__Bacteria, p__Actinobacteria, c__Actinobacteria, o__Actinomycetales, f__Actinomycetaceae, g__Actinomyces, s__oris	319	0	0	0	0	0	180	0	0	0	0	0	0	0	0	0	0	0	357	0	12	0	0	0	0	0	0	0	0	0	14	0	0	0	0	0	36	0	0	0	0	0	23	0	0	0	0	0
582_6166	k__Bacteria, p__Proteobacteria, c__Betaproteobacteria, o__Neisseriales, f__Neisseriaceae, g__Kingella, s__denitrificans	53	76	25	18	0	0	22	0	0	0	0	0	92	0	0	0	0	0	31	37	135	33	47	0	109	42	30	29	0	0	225	39	203	278	44	18	150	31	0	0	0	10	107	32	45	37	21	0
781_3320	k__Bacteria, p__Bacteroidetes, c__Bacteroidia, o__Bacteroidales, f__Prevotellaceae, g__Prevotella, s__saccharolytica	0	0	0	0	0	0	0	0	0	0	0	0	177	195	0	0	0	0	71	267	0	0	0	0	161	243	0	0	0	0	67	67	19	37	17	0	165	224	31	16	0	0	96	203	20	32	12	0
723_2372	k__Bacteria, p__Actinobacteria, c__Coriobacteriia, o__Coriobacteriales, f__Coriobacteriaceae, g__Atopobium, s__parvulum	137	10	0	16	0	0	52	10	0	0	0	0	0	0	0	0	16	0	16	0	0	0	0	0	12	24	0	0	0	145	35	28	47	42	51	43	13	0	14	63	26	0	21	11	15	11	0	21
180H1083	k__Bacteria, p__Actinobacteria, c__Actinobacteria, o__Actinomycetales, f__Actinomycetaceae, g__Actinomyces, s__sp._oral_taxon_180	64	0	0	51	34	0	11	0	0	36	264	14	0	0	0	0	0	0	342	69	46	70	103	52	0	0	0	0	0	0	34	0	10	14	43	78	0	0	18	37	28	16	0	0	12	31	57	23
095_9956	k__Bacteria, p__Firmicutes, c__Clostridia, o__Clostridiales, f__Lachnospiraceae_[XIV], g__Shuttleworthia, s__satelles	0	0	0	0	0	0	0	0	0	0	0	0	0	0	0	0	0	0	0	0	0	0	0	0	0	0	0	10	0	0	50	10	44	209	266	125	0	0	0	0	0	0	50	11	82	212	67	337
273_6491	k__Bacteria, p__Bacteroidetes, c__Bacteroidia, o__Bacteroidales, f__Porphyromonadaceae, g__Porphyromonas, s__endodontalis	0	0	0	0	0	0	0	0	0	0	0	0	0	0	0	0	0	0	37	0	0	0	0	0	14	0	0	0	0	0	116	28	0	0	0	0	33	0	0	0	0	0	894	179	11	10	11	19
596_2532	k__Bacteria, p__Firmicutes, c__Bacilli, o__Lactobacillales, f__Carnobacteriaceae, g__Granulicatella, s__elegans	0	12	34	86	0	0	0	0	12	0	0	15	0	0	75	179	29	0	0	0	0	17	0	0	33	30	0	12	13	0	20	18	0	0	0	0	44	205	314	827	0	0	51	203	48	32	164	98
894Wade2	k__Bacteria, p__Proteobacteria, c__Betaproteobacteria, o__Burkholderiales, f__Comamonadaceae, g__Ottowia, s__sp._oral_taxon_894	0	0	0	0	0	0	0	0	0	0	0	0	982	36	26	16	55	59	41	0	0	0	0	0	696	33	17	111	34	96	28	0	0	0	0	0	136	0	0	15	10	27	11	0	0	0	0	0
337_7608	k__Bacteria, p__Bacteroidetes, c__Flavobacteriia, o__Flavobacteriales, f__Flavobacteriaceae, g__Capnocytophaga, s__gingivalis	191	202	0	0	0	0	209	53	0	0	0	0	313	229	0	0	0	0	490	128	144	15	0	0	14	0	0	0	0	0	0	0	0	0	0	0	27	0	0	0	0	0	106	73	0	0	0	0
448_3317	k__Bacteria, p__Actinobacteria, c__Actinobacteria, o__Actinomycetales, f__Actinomycetaceae, g__Actinomyces, s__sp._oral_taxon_448	1231	0	0	0	0	0	73	0	0	0	0	0	65	0	0	0	0	0	560	0	0	0	0	0	44	0	0	0	0	0	133	0	0	0	0	0	0	0	0	0	0	0	25	0	0	0	0	0
952-TM7x	k__Bacteria, p__Saccharibacteria_(TM7), c__TM7_[C-1], o__TM7_[O-1], f__TM7_[F-1], g__TM7_[G-1], s__sp._oral_taxon_952	58	18	13	22	0	0	46	0	0	0	0	0	67	17	0	0	0	0	53	0	0	0	0	0	258	16	0	0	0	0	27	0	0	0	0	0	240	11	56	30	31	42	265	0	0	0	0	12
540_4696	k__Bacteria, p__Proteobacteria, c__Gammaproteobacteria, o__Cardiobacteriales, f__Cardiobacteriaceae, g__Cardiobacterium, s__valvarum	0	0	0	0	0	0	0	0	0	0	0	0	290	0	33	22	63	104	23	0	0	0	0	0	501	32	26	198	30	151	90	0	15	0	0	20	230	0	0	20	18	22	92	0	15	25	13	0
126EY047	k__Bacteria, p__Firmicutes, c__Negativicutes, o__Selenomonadales, f__Veillonellaceae, g__Selenomonas, s__sp._oral_taxon_126	0	0	0	0	0	0	0	0	0	0	0	0	160	16	0	0	0	0	10	0	0	0	0	0	292	310	145	232	204	122	0	0	10	0	0	10	164	22	18	83	50	13	137	47	43	26	45	39
756_9108	k__Bacteria, p__Firmicutes, c__Bacilli, o__Lactobacillales, f__Lactobacillaceae, g__Lactobacillus, s__salivarius	0	0	0	0	0	0	0	0	0	0	0	0	0	0	0	0	805	1578	0	0	0	0	0	0	0	0	0	0	0	0	0	0	0	0	0	0	0	0	0	0	0	0	0	0	0	0	0	0
170AP064	k__Bacteria, p__Actinobacteria, c__Actinobacteria, o__Actinomycetales, f__Actinomycetaceae, g__Actinomyces, s__sp._oral_taxon_170	128	0	0	0	0	0	37	0	0	0	0	0	94	0	0	0	0	0	1608	0	0	0	0	0	69	0	0	0	0	0	39	0	0	0	10	0	0	0	0	0	0	0	17	0	0	0	0	0
329BR085	k__Bacteria, p__Bacteroidetes, c__Flavobacteriia, o__Flavobacteriales, f__Flavobacteriaceae, g__Capnocytophaga, s__leadbetteri	0	0	0	0	0	0	0	11	0	0	0	0	53	137	63	73	23	0	19	0	0	0	0	0	68	35	32	52	0	0	0	0	0	0	0	0	162	62	83	17	0	14	272	133	188	255	10	0
757C24KA	k__Bacteria, p__Firmicutes, c__Bacilli, o__Bacillales, f__Gemellaceae, g__Gemella, s__sanguinis	0	154	26	24	0	27	66	313	77	71	21	117	0	0	0	0	0	0	17	163	12	24	89	83	0	0	0	11	0	0	0	0	0	0	0	0	0	17	0	0	0	0	0	0	0	0	0	0
885_3253	k__Bacteria, p__Bacteroidetes, c__Bacteroidia, o__Bacteroidales, f__Prevotellaceae, g__Prevotella, s__scopos	0	0	0	0	0	0	0	12	0	0	0	0	0	0	0	0	0	0	0	0	0	0	0	0	0	0	0	0	0	0	0	0	0	0	0	0	0	0	0	0	0	0	25	55	18	38	134	36
914_7808	k__Bacteria, p__Bacteroidetes, c__Bacteroidia, o__Bacteroidales, f__Prevotellaceae, g__Alloprevotella, s__sp._oral_taxon_914	0	0	0	0	0	0	403	463	0	0	0	0	38	145	0	0	0	0	21	235	0	0	0	0	66	285	0	0	0	0	0	0	0	0	0	0	38	64	15	0	0	0	47	91	0	0	0	0
417_8621	k__Bacteria, p__Fusobacteria, c__Fusobacteriia, o__Fusobacteriales, f__Leptotrichiaceae, g__Leptotrichia, s__sp._oral_taxon_417	0	0	0	0	0	0	0	0	0	0	0	0	0	0	0	0	0	0	0	0	0	0	0	0	308	12	0	0	0	0	0	0	0	0	0	0	0	0	0	0	0	0	254	14	0	0	0	0
273BB134	k__Bacteria, p__Bacteroidetes, c__Bacteroidia, o__Bacteroidales, f__Porphyromonadaceae, g__Porphyromonas, s__endodontalis	0	0	0	0	0	0	0	0	0	0	0	0	0	0	0	0	0	0	0	0	0	0	0	0	143	16	0	0	0	0	237	81	0	0	0	0	567	156	0	30	32	54	651	81	0	0	0	10
494IR009	k__Bacteria, p__Firmicutes, c__Clostridia, o__Clostridiales, f__Lachnospiraceae_[XIV], g__Lachnoanaerobaculum, s__saburreum	127	0	0	135	81	30	0	0	0	0	0	0	22	11	11	0	0	0	0	0	0	0	0	0	0	0	0	0	0	0	19	0	10	12	0	10	0	0	0	0	0	0	17	0	0	0	0	0
472_2261	k__Bacteria, p__Bacteroidetes, c__Bacteroidia, o__Bacteroidales, f__Prevotellaceae, g__Prevotella, s__sp._oral_taxon_472	0	0	0	0	0	0	0	0	0	0	0	0	0	0	0	0	0	0	602	151	0	12	0	0	0	0	0	0	0	0	17	0	0	14	0	0	238	51	97	10	0	0	280	22	28	52	188	95
370_1217	k__Bacteria, p__Fusobacteria, c__Fusobacteriia, o__Fusobacteriales, f__Fusobacteriaceae, g__Fusobacterium, s__sp._oral_taxon_370	0	30	0	0	0	0	0	17	0	0	0	0	0	0	0	0	0	0	0	60	0	0	0	0	0	17	32	0	0	0	0	10	0	0	0	0	120	530	31	24	14	26	0	52	30	0	0	0
472GU027	k__Bacteria, p__Bacteroidetes, c__Bacteroidia, o__Bacteroidales, f__Prevotellaceae, g__Prevotella, s__sp._oral_taxon_472	0	0	0	0	0	0	0	0	0	0	0	0	120	10	0	0	0	0	529	151	10	17	0	0	65	22	0	11	0	0	110	28	22	40	60	69	41	14	23	10	0	0	59	10	0	0	14	0
171BL008	k__Bacteria, p__Actinobacteria, c__Actinobacteria, o__Actinomycetales, f__Actinomycetaceae, g__Actinomyces, s__sp._oral_taxon_171	201	0	0	0	0	0	54	0	0	0	0	0	130	0	0	0	0	0	841	0	0	0	0	0	0	0	0	0	0	0	159	0	0	0	0	0	25	0	0	0	0	0	15	0	0	0	0	0
511_3634	k__Bacteria, p__Bacteroidetes, c__Bacteroidetes_[C-1], o__Bacteroidetes_[O-1], f__Bacteroidetes_[F-1], g__Bacteroidetes_[G-5], s__sp._oral_taxon_511	0	0	0	0	0	0	0	0	0	0	0	0	0	0	0	0	0	0	0	0	0	0	0	0	13	0	0	0	0	0	145	0	0	0	0	0	111	0	0	0	0	0	120	0	0	0	0	0
279F450b	k__Bacteria, p__Bacteroidetes, c__Bacteroidia, o__Bacteroidales, f__Porphyromonadaceae, g__Porphyromonas, s__pasteri	0	46	0	0	0	0	306	270	493	0	0	25	113	86	0	0	0	0	0	0	0	0	0	0	0	0	0	0	0	0	12	17	0	0	0	0	0	19	0	0	0	0	51	39	0	0	0	0
188_0891	k__Bacteria, p__Actinobacteria, c__Actinobacteria, o__Actinomycetales, f__Micrococcaceae, g__Rothia, s__aeria	362	0	0	0	0	0	134	0	0	0	0	0	326	0	0	0	0	0	605	0	0	0	0	0	82	0	0	0	0	0	31	0	0	0	0	0	100	0	0	0	0	0	18	0	0	0	0	0
M02914:128:000000000-BGMPP:1:2101:19057:11518 1:N:0:52/M02914:128:000000000-BGMPP:1:2101:19057:11518 2:N:0:52	k__Bacteria, p__Proteobacteria, c__Epsilonproteobacteria, o__Campylobacterales, f__Campylobacteraceae, g__Campylobacter, s__concisus	0	0	0	0	0	0	0	0	0	0	0	0	0	13	0	55	98	37	0	0	0	0	0	0	0	17	185	154	184	316	0	0	11	22	20	27	0	0	36	154	86	11	0	16	46	82	81	131
768_3966	k__Bacteria, p__Firmicutes, c__Bacilli, o__Lactobacillales, f__Streptococcaceae, g__Streptococcus, s__sobrinus	0	0	0	0	0	0	0	0	0	0	0	0	0	0	0	0	0	0	177	0	10	13	0	252	0	0	0	0	0	0	0	0	0	18	27	197	0	0	0	0	0	0	0	0	0	0	0	0
078AO068	k__Bacteria, p__Firmicutes, c__Clostridia, o__Clostridiales, f__Lachnospiraceae_[XIV], g__Oribacterium, s__sp._oral_taxon_078	60	0	0	0	0	0	0	0	0	0	0	0	16	0	0	0	0	0	131	0	0	0	0	0	12	0	0	0	0	0	68	13	16	25	0	0	25	0	0	10	0	0	107	19	0	0	0	0
138DS071	k__Bacteria, p__Firmicutes, c__Negativicutes, o__Selenomonadales, f__Veillonellaceae, g__Selenomonas, s__sp._oral_taxon_138	0	0	0	0	0	0	0	0	0	0	0	0	468	38	10	0	0	0	55	0	0	0	0	0	28	10	0	0	0	27	53	12	33	33	40	81	127	17	24	84	50	18	120	22	15	25	63	35
580_C10	k__Bacteria, p__Proteobacteria, c__Epsilonproteobacteria, o__Campylobacterales, f__Campylobacteraceae, g__Campylobacter, s__curvus	0	0	0	0	0	10	0	0	0	0	0	0	0	0	0	10	18	12	0	0	24	19	0	16	0	0	0	0	0	0	12	12	15	57	37	48	0	0	0	0	0	0	16	32	89	175	112	111
046_3366	k__Bacteria, p__Firmicutes, c__Bacilli, o__Bacillales, f__Gemellaceae, g__Gemella, s__morbillorum	0	0	0	0	0	0	0	0	0	0	0	0	127	42	0	0	36	37	0	0	0	0	0	10	88	122	44	118	12	0	10	0	0	0	0	0	19	0	0	67	57	0	136	253	100	226	85	78
137DS051	k__Bacteria, p__Firmicutes, c__Negativicutes, o__Selenomonadales, f__Veillonellaceae, g__Selenomonas, s__sp._oral_taxon_137	57	0	0	0	0	0	103	0	0	0	0	0	272	92	0	0	0	0	129	0	0	0	0	0	389	26	0	12	17	86	0	0	0	0	0	0	265	13	36	45	25	25	116	0	0	13	16	0
643_3106	k__Bacteria, p__Bacteroidetes, c__Bacteroidia, o__Bacteroidales, f__Prevotellaceae, g__Prevotella, s__intermedia	0	0	0	0	0	0	0	0	0	0	0	0	0	0	0	0	0	0	0	0	0	0	0	0	0	0	0	0	0	0	0	0	0	0	0	0	609	81	74	418	476	180	0	0	0	0	0	0
132CS015	k__Bacteria, p__Firmicutes, c__Negativicutes, o__Selenomonadales, f__Veillonellaceae, g__Veillonellaceae_[G-1], s__sp._oral_taxon_132	0	0	0	0	0	0	0	0	0	0	0	0	0	0	0	0	0	0	0	0	0	0	0	0	49	0	0	0	0	0	35	0	0	0	0	0	0	0	0	0	0	0	322	33	0	0	12	17
213DA069	k__Bacteria, p__Fusobacteria, c__Fusobacteriia, o__Fusobacteriales, f__Leptotrichiaceae, g__Leptotrichia, s__hongkongensis	50	0	0	0	0	0	34	0	0	0	0	0	283	15	0	0	0	0	461	11	0	0	0	0	208	0	0	0	0	0	164	0	0	0	0	0	122	0	0	0	0	10	108	0	0	0	0	0
012DE012	k__Bacteria, p__Proteobacteria, c__Betaproteobacteria, o__Neisseriales, f__Neisseriaceae, g__Kingella, s__sp._oral_taxon_012	0	0	0	0	0	0	0	0	0	0	0	0	618	377	15	0	0	14	42	16	37	25	48	0	188	139	34	87	0	10	0	0	0	0	0	0	91	27	15	0	0	15	0	0	0	0	0	0
618_0414	k__Bacteria, p__Actinobacteria, c__Actinobacteria, o__Actinomycetales, f__Actinomycetaceae, g__Actinomyces, s__gerencseriae	252	0	0	0	0	0	0	0	0	0	0	0	176	0	0	0	0	0	858	0	0	0	0	0	19	0	0	0	0	0	109	0	0	0	0	0	11	0	0	0	0	0	13	0	0	0	0	0
808BU045	k__Bacteria, p__Bacteroidetes, c__Bacteroidia, o__Bacteroidales, f__Porphyromonadaceae, g__Tannerella, s__sp._oral_taxon_808	0	0	0	0	0	0	0	0	0	0	0	0	206	0	0	0	0	0	0	0	0	0	0	0	66	0	0	0	0	0	391	12	0	0	0	12	91	0	0	0	0	10	77	0	0	0	0	0
550_3357	k__Bacteria, p__Firmicutes, c__Bacilli, o__Bacillales, f__Staphylococcaceae, g__Staphylococcus, s__aureus	0	0	0	0	0	0	0	0	0	0	0	0	0	0	0	0	0	0	0	93	224	316	858	195	0	0	0	0	0	0	0	0	0	0	0	0	0	0	0	0	0	0	0	0	0	0	0	0
151_N011	k__Bacteria, p__Firmicutes, c__Negativicutes, o__Selenomonadales, f__Veillonellaceae, g__Selenomonas, s__sputigena	0	0	0	0	0	0	0	0	0	0	0	0	28	0	0	0	0	0	22	0	0	0	0	0	257	12	19	23	31	120	27	0	0	0	0	0	57	0	0	0	11	15	282	56	23	21	89	51
125AH132	k__Bacteria, p__Firmicutes, c__Negativicutes, o__Selenomonadales, f__Veillonellaceae, g__Selenomonas, s__flueggei	24	0	0	0	0	0	0	0	0	0	0	0	239	20	13	0	20	0	18	0	0	0	0	0	104	13	0	14	0	85	0	0	0	0	0	0	195	16	62	105	111	44	12	0	0	0	0	0
300_0563	k__Bacteria, p__Bacteroidetes, c__Bacteroidia, o__Bacteroidales, f__Prevotellaceae, g__Prevotella, s__sp._oral_taxon_300	80	0	0	0	0	0	10	0	0	0	0	0	0	0	0	0	0	0	10	0	0	0	0	0	27	0	0	0	0	0	151	19	0	12	0	0	15	0	0	0	0	0	131	35	0	29	11	0
322AK152	k__Bacteria, p__Bacteroidetes, c__Flavobacteriia, o__Flavobacteriales, f__Flavobacteriaceae, g__Bergeyella, s__sp._oral_taxon_322	85	0	0	0	0	0	104	0	0	0	0	0	91	0	0	0	0	0	572	14	0	0	0	0	133	0	0	0	0	0	213	0	0	0	0	13	117	0	0	0	0	14	139	14	0	0	0	0
013_9613	k__Bacteria, p__Proteobacteria, c__Betaproteobacteria, o__Neisseriales, f__Neisseriaceae, g__Neisseria, s__bacilliformis	325	235	698	183	39	101	0	0	0	0	0	0	0	0	0	0	0	0	0	0	0	0	0	0	18	0	0	13	0	0	0	0	0	0	0	0	0	0	0	0	0	0	0	0	0	0	0	0
306DO027	k__Bacteria, p__Bacteroidetes, c__Bacteroidia, o__Bacteroidales, f__Prevotellaceae, g__Prevotella, s__sp._oral_taxon_306	0	0	0	0	0	0	0	0	0	0	0	0	0	0	0	0	0	0	13	22	0	13	0	0	24	23	0	0	0	0	0	0	0	0	0	16	0	0	0	0	0	0	0	0	0	0	21	0
325_1347	k__Bacteria, p__Bacteroidetes, c__Flavobacteriia, o__Flavobacteriales, f__Flavobacteriaceae, g__Capnocytophaga, s__granulosa	0	0	0	0	0	0	73	0	0	0	0	0	239	93	0	0	0	0	0	0	0	0	0	0	187	21	0	0	0	0	138	45	50	70	0	0	95	25	0	0	0	10	82	42	0	0	0	0
122BU057	k__Bacteria, p__Firmicutes, c__Negativicutes, o__Selenomonadales, f__Veillonellaceae, g__Megasphaera, s__micronuciformis	56	12	0	15	0	0	0	0	0	0	0	0	89	20	10	0	0	0	18	0	0	0	0	0	63	13	0	0	0	0	109	24	0	14	18	28	39	45	132	22	0	0	37	20	0	0	0	0
494_RDP	k__Bacteria, p__Firmicutes, c__Clostridia, o__Clostridiales, f__Lachnospiraceae_[XIV], g__Lachnoanaerobaculum, s__saburreum	0	0	0	10	0	0	14	0	0	0	0	0	0	0	0	0	0	0	142	14	0	0	0	22	29	0	0	0	0	0	27	0	0	22	0	16	0	0	0	0	0	0	16	0	0	0	0	0
075_F058	k__Bacteria, p__Firmicutes, c__Clostridia, o__Clostridiales, f__Ruminococcaceae, g__Ruminococcaceae_[G-1], s__sp._oral_taxon_075	0	0	0	0	0	0	0	0	0	0	0	0	10	0	0	0	0	0	14	0	0	0	0	0	133	0	0	0	0	15	39	0	0	0	0	0	27	0	0	0	0	0	761	16	0	0	13	30
347BE109	k__Bacteria, p__Saccharibacteria_(TM7), c__TM7_[C-1], o__TM7_[O-1], f__TM7_[F-1], g__TM7_[G-1], s__sp._oral_taxon_347	0	0	0	0	0	0	0	0	0	0	0	0	0	0	0	0	0	0	126	0	0	0	0	0	0	0	0	0	0	0	23	0	0	0	0	0	0	0	0	0	0	0	13	0	0	0	0	0
563_7788	k__Bacteria, p__Fusobacteria, c__Fusobacteriia, o__Fusobacteriales, f__Leptotrichiaceae, g__Leptotrichia, s__buccalis	0	0	0	0	0	0	0	0	0	0	0	0	115	18	0	0	0	0	52	0	0	0	0	0	648	20	0	0	16	0	18	0	0	0	0	0	125	0	0	0	0	0	83	0	0	0	0	0
203_I035	k__Bacteria, p__Fusobacteria, c__Fusobacteriia, o__Fusobacteriales, f__Fusobacteriaceae, g__Fusobacterium, s__sp._oral_taxon_203	0	11	0	0	0	0	0	0	0	0	0	0	0	20	0	0	0	0	0	28	0	0	0	0	0	34	38	0	0	0	124	322	55	39	0	0	184	27	0	0	0	14	19	111	67	0	0	0
466_3406	k__Bacteria, p__Bacteroidetes, c__Bacteroidia, o__Bacteroidales, f__Prevotellaceae, g__Alloprevotella, s__tannerae	0	0	0	0	0	0	0	0	0	0	0	0	0	0	0	0	0	0	0	0	0	0	0	0	133	65	0	0	0	0	270	91	15	18	0	14	12	0	0	0	0	0	271	77	0	0	0	0
286BU063	k__Bacteria, p__Bacteroidetes, c__Bacteroidia, o__Bacteroidales, f__Porphyromonadaceae, g__Tannerella, s__sp._oral_taxon_286	35	0	0	0	0	0	0	0	0	0	0	0	93	11	0	0	0	0	177	0	0	0	0	0	132	0	0	0	0	0	94	0	0	0	0	0	76	0	0	0	0	0	92	0	0	0	0	0
389_0541	k__Bacteria, p__Firmicutes, c__Bacilli, o__Lactobacillales, f__Aerococcaceae, g__Abiotrophia, s__defectiva	64	28	0	0	0	30	0	0	0	0	0	0	12	0	0	0	0	0	480	306	0	12	25	10	10	18	18	12	0	0	0	0	0	0	0	0	19	15	0	18	0	0	75	16	0	0	0	0
336F0502	k__Bacteria, p__Bacteroidetes, c__Flavobacteriia, o__Flavobacteriales, f__Flavobacteriaceae, g__Capnocytophaga, s__sp._oral_taxon_336	143	18	0	0	0	0	0	0	0	0	0	0	0	0	0	0	0	0	0	0	0	0	0	0	156	17	0	0	0	0	108	20	62	75	33	10	56	0	0	0	0	0	19	0	0	0	0	0
851F0397	k__Bacteria, p__Proteobacteria, c__Gammaproteobacteria, o__Pasteurellales, f__Pasteurellaceae, g__Haemophilus, s__haemolyticus	0	21	0	0	0	0	28	174	36	0	0	26	58	94	323	43	46	23	134	38	67	71	16	11	0	39	0	15	0	57	0	0	0	0	0	0	0	0	0	0	0	0	37	21	0	0	11	0
524Vatyp	k__Bacteria, p__Firmicutes, c__Negativicutes, o__Selenomonadales, f__Veillonellaceae, g__Veillonella, s__atypica	0	13	47	229	302	192	0	0	34	18	0	0	0	0	0	0	0	0	0	0	0	10	0	211	0	0	19	20	62	29	0	0	0	16	18	11	0	0	0	0	0	0	0	0	15	16	23	26
176_0512	k__Bacteria, p__Actinobacteria, c__Actinobacteria, o__Actinomycetales, f__Actinomycetaceae, g__Actinomyces, s__naeslundii	206	0	0	0	0	0	206	0	0	0	0	0	149	0	0	0	0	0	253	0	0	0	0	0	85	0	0	0	0	0	19	0	0	0	0	0	0	0	0	0	0	0	88	0	0	0	0	0
300BR014	k__Bacteria, p__Bacteroidetes, c__Bacteroidia, o__Bacteroidales, f__Prevotellaceae, g__Prevotella, s__sp._oral_taxon_300	187	25	10	0	0	0	0	0	0	0	0	0	87	14	0	0	0	0	20	0	0	0	0	0	43	0	0	0	0	0	159	20	0	33	11	0	0	0	0	0	0	0	45	13	0	11	0	0
074-T4E3	k__Bacteria, p__Firmicutes, c__Bacilli, o__Lactobacillales, f__Streptococcaceae, g__Streptococcus, s__sp._oral_taxon_074	0	0	0	31	0	0	88	67	22	64	139	218	0	0	0	0	0	0	167	153	11	0	0	0	0	0	0	10	0	0	0	0	0	0	0	0	0	0	0	0	0	0	0	0	0	0	0	0
212BU064	k__Bacteria, p__Fusobacteria, c__Fusobacteriia, o__Fusobacteriales, f__Leptotrichiaceae, g__Leptotrichia, s__sp._oral_taxon_212	30	0	0	0	0	0	39	0	0	0	0	0	0	0	0	0	0	0	0	0	0	0	0	0	76	17	0	0	0	0	98	0	0	0	0	0	296	28	0	10	0	21	146	17	0	0	0	0
M02914:180:000000000-CB5PG:1:1109:15764:28778 1:N:0:27/M02914:180:000000000-CB5PG:1:1109:15764:28778 2:N:0:27	k__Bacteria, p__Firmicutes, c__Bacilli, o__Lactobacillales, f__Streptococcaceae, g__Streptococcus, s__cristatus	0	41	19	0	0	0	0	30	18	0	0	0	0	22	0	0	0	0	0	44	0	0	12	0	0	92	87	12	0	0	0	26	11	10	0	0	0	0	10	0	0	0	0	37	37	14	0	0
224_7813	k__Bacteria, p__Fusobacteria, c__Fusobacteriia, o__Fusobacteriales, f__Leptotrichiaceae, g__Leptotrichia, s__hofstadii	0	0	0	0	0	0	12	0	0	0	0	0	109	0	0	0	0	0	377	0	0	0	0	0	446	0	0	0	0	0	97	0	0	0	0	0	0	0	0	0	0	0	13	0	0	0	0	0
419_8618	k__Bacteria, p__Firmicutes, c__Clostridia, o__Clostridiales, f__Lachnospiraceae_[XIV], g__Stomatobaculum, s__longum	0	30	0	0	0	0	0	0	0	0	0	0	0	23	0	0	0	0	0	30	0	0	0	0	0	57	0	13	0	0	0	28	0	0	0	0	0	0	0	0	0	0	20	447	140	51	35	0
110HE064	k__Bacteria, p__Firmicutes, c__Clostridia, o__Clostridiales, f__Peptoniphilaceae, g__Parvimonas, s__sp._oral_taxon_110	0	0	0	0	0	0	0	0	0	0	0	0	0	0	0	0	0	0	0	0	0	0	0	0	0	0	0	0	0	0	0	1211	0	0	0	0	0	0	0	0	0	0	0	0	0	0	0	0
M02914:128:000000000-BGMPP:1:2109:21779:7180 1:N:0:55/M02914:128:000000000-BGMPP:1:2109:21779:7180 2:N:0:55	k__Bacteria, p__Proteobacteria, c__Gammaproteobacteria, o__Pasteurellales, f__Pasteurellaceae, g__Haemophilus, s__parainfluenzae	0	0	0	0	19	61	0	0	0	0	0	0	0	0	0	18	20	35	0	16	36	37	34	19	0	0	16	26	51	32	0	0	0	0	0	0	0	0	25	37	17	0	0	0	11	24	85	79
613_6495	k__Bacteria, p__Bacteroidetes, c__Bacteroidia, o__Bacteroidales, f__Porphyromonadaceae, g__Tannerella, s__forsythia	0	0	0	0	0	0	0	0	0	0	0	0	60	0	0	0	0	0	0	0	0	0	0	0	19	0	0	0	0	0	54	0	0	0	0	0	74	0	0	0	0	0	206	0	0	0	11	0
134DD020	k__Bacteria, p__Firmicutes, c__Negativicutes, o__Selenomonadales, f__Veillonellaceae, g__Selenomonas, s__sp._oral_taxon_134	0	0	0	0	0	0	0	0	0	0	0	0	23	0	0	0	0	0	0	0	0	0	0	0	16	0	0	0	0	0	277	0	0	15	15	54	0	0	0	0	0	0	162	0	10	12	23	20
151_K168	k__Bacteria, p__Firmicutes, c__Negativicutes, o__Selenomonadales, f__Veillonellaceae, g__Selenomonas, s__sputigena	0	0	0	0	0	0	0	0	0	0	0	0	86	0	0	0	0	0	78	0	0	0	0	0	172	0	0	12	16	47	106	0	0	13	20	32	43	0	0	11	0	13	176	27	0	17	31	24
303_9992	k__Bacteria, p__Bacteroidetes, c__Bacteroidia, o__Bacteroidales, f__Prevotellaceae, g__Prevotella, s__pleuritidis	0	0	0	0	0	0	0	0	0	0	0	0	0	0	0	0	0	0	0	0	0	0	0	0	122	28	0	0	0	0	128	64	24	26	0	0	0	0	0	0	0	0	39	0	0	0	0	0
288F0390	k__Bacteria, p__Bacteroidetes, c__Bacteroidia, o__Bacteroidales, f__Prevotellaceae, g__Prevotella, s__oulorum	0	0	0	0	0	0	0	0	0	0	0	0	0	0	0	0	0	0	20	14	0	0	0	0	0	0	0	0	0	0	0	0	0	0	0	0	10	0	0	0	0	0	22	22	15	16	0	0
912-Wade	k__Bacteria, p__Bacteroidetes, c__Bacteroidia, o__Bacteroidales, f__Prevotellaceae, g__Alloprevotella, s__sp._oral_taxon_912	0	0	0	0	0	0	0	0	0	0	0	0	0	0	0	0	0	0	0	0	0	0	0	0	75	97	0	0	0	0	44	107	40	38	53	0	116	171	15	0	0	0	77	90	34	39	48	0
304DA058	k__Bacteria, p__Bacteroidetes, c__Bacteroidia, o__Bacteroidales, f__Prevotellaceae, g__Prevotella, s__sp._oral_taxon_304	0	0	0	0	0	0	0	0	0	0	0	0	0	0	0	0	0	0	0	0	0	0	0	0	0	0	0	0	0	0	0	0	0	0	0	0	0	0	0	0	0	0	629	477	0	0	0	0
035_3523	k__Bacteria, p__Proteobacteria, c__Gammaproteobacteria, o__Pasteurellales, f__Pasteurellaceae, g__Haemophilus, s__paraphrohaemolyticus	0	0	0	13	0	0	0	0	0	0	0	0	527	255	185	24	12	19	0	0	0	0	0	0	0	0	0	0	0	0	0	0	0	13	0	12	0	12	0	0	0	13	0	0	0	0	0	0
022AP009	k__Bacteria, p__Proteobacteria, c__Betaproteobacteria, o__Burkholderiales, f__Burkholderiaceae, g__Lautropia, s__mirabilis	0	0	0	0	0	0	0	0	0	0	0	0	257	0	0	0	0	16	83	0	0	0	0	0	0	0	0	0	0	0	445	0	0	0	19	41	102	0	0	30	25	49	0	0	0	0	0	0
289AA016	k__Bacteria, p__Bacteroidetes, c__Bacteroidia, o__Bacteroidales, f__Prevotellaceae, g__Prevotella, s__maculosa	24	0	0	0	0	0	0	0	0	0	0	0	103	36	0	0	0	0	30	0	0	0	0	0	32	11	0	0	0	0	35	0	0	0	11	14	42	0	15	10	0	17	98	66	70	112	88	14
146EW084	k__Bacteria, p__Firmicutes, c__Negativicutes, o__Selenomonadales, f__Veillonellaceae, g__Selenomonas, s__sp._oral_taxon_146	0	0	0	0	0	0	0	0	0	0	0	0	134	10	0	0	0	0	0	0	0	0	0	0	11	0	0	0	0	24	109	22	86	87	53	72	25	0	0	11	0	0	20	0	0	0	0	0
392_7053	k__Bacteria, p__Fusobacteria, c__Fusobacteriia, o__Fusobacteriales, f__Leptotrichiaceae, g__Leptotrichia, s__sp._oral_taxon_392	0	0	0	0	0	0	0	0	0	0	0	0	144	16	0	0	0	0	0	0	0	0	0	0	359	20	0	0	0	13	14	0	0	0	0	0	244	10	0	0	0	30	20	0	0	0	0	0
726_0963	k__Bacteria, p__Firmicutes, c__Negativicutes, o__Selenomonadales, f__Veillonellaceae, g__Centipeda, s__periodontii	0	0	0	0	0	0	0	0	0	0	0	0	107	14	0	0	0	0	12	0	0	0	0	0	57	15	0	13	0	36	0	0	0	0	0	0	18	0	0	0	0	0	46	15	14	12	13	0
136DO042	k__Bacteria, p__Firmicutes, c__Negativicutes, o__Selenomonadales, f__Veillonellaceae, g__Selenomonas, s__sp._oral_taxon_136	0	0	0	0	0	0	0	0	0	0	0	0	0	0	0	0	0	0	0	0	0	0	0	0	0	0	0	0	0	0	0	0	0	0	0	17	0	0	0	0	0	0	56	73	86	59	56	58
M02914:128:000000000-BGMPP:1:1112:12195:27492 1:N:0:53/M02914:128:000000000-BGMPP:1:1112:12195:27492 2:N:0:53	k__Bacteria, p__Proteobacteria, c__Epsilonproteobacteria, o__Campylobacterales, f__Campylobacteraceae, g__Campylobacter,	0	0	0	0	0	0	0	0	0	0	0	0	0	0	14	31	37	31	0	0	0	0	0	0	0	0	21	71	98	101	0	0	0	10	27	14	0	0	84	168	63	41	0	0	0	16	53	86
553_2605	k__Bacteria, p__Bacteroidetes, c__Bacteroidia, o__Bacteroidales, f__Prevotellaceae, g__Prevotella, s__baroniae	0	0	0	0	0	0	0	0	0	0	0	0	0	0	0	0	0	0	0	0	0	0	0	0	0	0	0	0	0	0	0	0	0	0	0	0	83	129	0	0	0	0	82	415	77	115	97	14
443_1415	k__Bacteria, p__Bacteroidetes, c__Bacteroidia, o__Bacteroidales, f__Prevotellaceae, g__Prevotella, s__sp._oral_taxon_443	0	0	0	0	0	0	0	0	0	0	0	0	0	0	0	0	0	0	0	0	0	0	0	0	0	0	0	0	0	0	20	48	0	0	0	0	35	115	0	0	0	0	424	268	35	40	22	0
633_4697	k__Bacteria, p__Proteobacteria, c__Gammaproteobacteria, o__Cardiobacteriales, f__Cardiobacteriaceae, g__Cardiobacterium, s__hominis	0	0	0	0	0	0	10	0	0	0	0	0	164	0	0	0	32	40	0	0	0	0	0	0	63	0	0	21	11	17	230	10	10	30	33	49	0	0	0	0	0	0	25	0	0	0	0	0
289_4315	k__Bacteria, p__Bacteroidetes, c__Bacteroidia, o__Bacteroidales, f__Prevotellaceae, g__Prevotella, s__maculosa	0	0	0	0	0	0	0	0	0	0	0	0	32	18	0	0	0	0	20	0	0	0	0	0	42	16	0	18	0	0	130	14	14	27	57	54	43	0	12	0	0	0	60	18	13	14	10	0
641_5019	k__Bacteria, p__Proteobacteria, c__Gammaproteobacteria, o__Pasteurellales, f__Pasteurellaceae, g__Haemophilus, s__influenzae	0	0	0	0	0	0	0	0	0	0	0	0	0	0	0	0	17	12	0	0	0	0	0	0	0	0	0	16	20	93	0	0	0	0	11	17	0	0	47	250	127	34	0	0	0	46	157	114
121BB166	k__Bacteria, p__Firmicutes, c__Negativicutes, o__Selenomonadales, f__Veillonellaceae, g__Anaeroglobus, s__geminatus	0	0	0	0	0	0	0	0	0	0	0	0	38	0	0	0	0	0	0	0	0	0	0	0	46	0	0	0	0	0	125	0	0	0	0	0	0	0	0	0	0	0	149	0	0	0	0	10
105_3039	k__Bacteria, p__Firmicutes, c__Clostridia, o__Clostridiales, f__Peptostreptococcaceae_[XI], g__Peptostreptococcaceae_[XI][G-1], s__[Eubacterium]_infirmum	0	0	0	0	0	0	0	0	0	0	0	0	0	0	0	0	0	0	0	0	0	0	0	0	0	0	0	0	0	0	132	103	0	0	0	0	14	18	0	0	0	0	137	184	26	16	14	0
378_1228	k__Bacteria, p__Bacteroidetes, c__Bacteroidia, o__Bacteroidales, f__Prevotellaceae, g__Prevotella, s__micans	0	0	0	0	0	0	0	0	0	0	0	0	80	0	0	0	0	0	15	0	0	0	0	0	201	0	0	0	0	0	123	0	0	0	0	0	234	0	0	0	0	0	64	0	0	0	0	0
272_X083	k__Bacteria, p__Bacteroidetes, c__Bacteroidia, o__Bacteroidales, f__Bacteroidaceae, g__Bacteroidaceae_[G-1], s__sp._oral_taxon_272	0	0	0	0	0	0	0	0	0	0	0	0	0	0	0	0	0	0	0	0	0	0	0	0	0	0	0	0	0	0	123	0	0	0	0	0	12	0	0	0	0	0	669	16	0	0	10	26
348BN036	k__Bacteria, p__Saccharibacteria_(TM7), c__TM7_[C-1], o__TM7_[O-1], f__TM7_[F-1], g__TM7_[G-1], s__sp._oral_taxon_348	0	0	0	0	0	0	0	0	0	0	0	0	47	0	0	0	0	0	219	0	0	0	0	0	161	0	0	0	0	13	27	0	0	0	0	0	160	0	0	19	10	18	68	0	0	0	0	0
155_8628	k__Bacteria, p__Firmicutes, c__Negativicutes, o__Selenomonadales, f__Veillonellaceae, g__Veillonellaceae_[G-1], s__sp._oral_taxon_155	238	0	0	0	0	0	0	0	0	0	0	0	103	0	0	0	0	0	0	0	0	0	0	0	150	0	0	0	0	10	123	0	0	0	0	0	0	0	0	0	0	0	45	0	0	0	0	0
504_3614	k__Bacteria, p__Firmicutes, c__Mollicutes, o__Mollicutes_[O-1], f__Mollicutes_[F-1], g__Mollicutes_[G-1], s__sp._oral_taxon_504	0	0	0	0	0	0	0	0	0	0	0	0	0	0	0	0	0	0	0	0	0	0	0	0	0	0	0	0	0	0	0	0	0	0	0	0	0	0	0	0	0	0	845	0	0	0	0	0
377_5259	k__Bacteria, p__Firmicutes, c__Clostridia, o__Clostridiales, f__Peptostreptococcaceae_[XI], g__Peptostreptococcaceae_[XI][G-7], s__[Eubacterium]_yurii_subsps._yurii_&_margaretiae	0	0	0	0	0	0	14	0	0	0	0	0	74	24	0	0	0	0	91	29	0	13	0	0	58	28	0	0	0	0	26	0	0	0	0	0	124	25	0	11	11	25	55	0	0	0	0	0
246_T001	k__Bacteria, p__Spirochaetes, c__Spirochaetia, o__Spirochaetales, f__Spirochaetaceae, g__Treponema, s__sp._oral_taxon_246	0	0	0	0	0	0	0	0	0	0	0	0	0	0	0	0	0	0	0	0	0	0	0	0	0	0	0	0	0	0	0	0	0	0	0	0	0	0	0	0	0	0	119	0	0	0	0	0
913_9172	k__Bacteria, p__Bacteroidetes, c__Bacteroidia, o__Bacteroidales, f__Prevotellaceae, g__Alloprevotella, s__sp._oral_taxon_913	0	0	0	0	0	0	0	0	0	0	0	0	0	0	0	0	0	0	0	0	0	0	0	0	0	0	0	0	0	0	34	66	115	79	41	0	105	102	19	10	0	0	16	48	23	34	34	0
283DS033	k__Bacteria, p__Bacteroidetes, c__Bacteroidia, o__Bacteroidales, f__Porphyromonadaceae, g__Porphyromonas, s__catoniae	16	0	0	0	0	0	10	0	0	0	0	0	0	0	0	0	0	0	31	50	0	0	0	0	26	18	0	0	0	0	150	105	0	0	0	0	47	61	0	0	0	0	128	14	0	0	0	0
411_8629	k__Bacteria, p__Firmicutes, c__Bacilli, o__Lactobacillales, f__Streptococcaceae, g__Streptococcus, s__parasanguinis_II	0	0	31	14	52	0	27	0	13	81	249	80	0	0	0	0	0	0	12	0	0	17	0	12	0	0	0	0	0	0	0	0	0	0	0	0	0	0	0	0	0	0	0	0	0	0	0	0
029_3309	k__Bacteria, p__Spirochaetes, c__Spirochaetia, o__Spirochaetales, f__Spirochaetaceae, g__Treponema, s__vincentii	0	0	0	0	0	0	0	0	0	0	0	0	0	0	0	0	0	0	0	0	0	0	0	0	41	0	0	0	0	0	52	0	0	0	0	0	72	0	0	0	0	0	145	10	0	0	0	0
852F0489	k__Bacteria, p__Actinobacteria, c__Actinobacteria, o__Actinomycetales, f__Actinomycetaceae, g__Actinomyces, s__massiliensis	73	0	0	0	0	0	29	0	0	0	0	0	110	0	0	0	0	0	189	0	0	0	0	0	83	0	0	0	0	0	40	0	0	0	0	0	24	0	0	0	0	0	10	0	0	0	0	0
595_7069	k__Bacteria, p__Actinobacteria, c__Actinobacteria, o__Corynebacteriales, f__Corynebacteriaceae, g__Corynebacterium, s__durum	110	0	0	0	0	0	24	0	0	0	0	0	149	0	0	0	0	0	268	0	0	0	0	0	25	0	0	0	0	0	18	0	0	0	0	0	35	0	0	0	0	0	0	0	0	0	0	0
848F0332	k__Bacteria, p__Actinobacteria, c__Actinobacteria, o__Actinomycetales, f__Actinomycetaceae, g__Actinobaculum, s__sp._oral_taxon_848	94	0	0	0	0	0	0	0	0	0	0	0	56	0	0	0	0	0	25	0	0	0	0	0	0	0	0	0	0	0	103	0	0	0	0	0	25	0	0	0	0	0	47	0	0	0	0	0
139DY027	k__Bacteria, p__Firmicutes, c__Negativicutes, o__Selenomonadales, f__Veillonellaceae, g__Selenomonas, s__dianae	0	0	0	0	0	0	0	0	0	0	0	0	0	0	0	0	0	0	0	0	0	0	0	0	0	0	0	0	0	0	0	0	0	10	10	35	322	87	21	68	0	0	64	31	32	13	43	24
908_1362	k__Bacteria, p__Proteobacteria, c__Gammaproteobacteria, o__Pasteurellales, f__Pasteurellaceae, g__Haemophilus, s__sp._oral_taxon_908	0	0	0	0	0	0	0	0	0	0	0	0	0	0	0	0	0	0	0	0	0	0	0	0	0	0	0	0	0	0	10	52	0	0	12	0	56	123	12	63	42	379	0	0	0	0	0	10
539_6962	k__Bacteria, p__Firmicutes, c__Clostridia, o__Clostridiales, f__Peptostreptococcaceae_[XI], g__Filifactor, s__alocis	0	0	0	0	0	0	0	0	0	0	0	0	0	0	0	0	0	0	0	0	0	0	0	0	0	0	0	0	0	0	22	0	0	0	0	0	43	0	0	0	0	0	545	56	0	15	0	10
412_8613	k__Bacteria, p__Bacteroidetes, c__Flavobacteriia, o__Flavobacteriales, f__Flavobacteriaceae, g__Capnocytophaga, s__sp._oral_taxon_412	0	10	0	0	0	0	0	0	0	0	0	0	17	0	0	0	0	0	484	23	51	34	32	0	0	0	0	0	0	0	87	0	0	0	0	0	0	0	0	0	0	0	0	0	0	0	0	0
685_2483	k__Bacteria, p__Bacteroidetes, c__Bacteroidia, o__Bacteroidales, f__Prevotellaceae, g__Prevotella, s__multiformis	0	0	0	0	0	0	0	0	0	0	0	0	0	0	0	0	0	0	0	0	0	0	0	0	0	0	0	0	0	0	74	57	0	0	14	15	0	0	0	0	0	0	147	147	0	0	44	0
222_7816	k__Bacteria, p__Fusobacteria, c__Fusobacteriia, o__Fusobacteriales, f__Leptotrichiaceae, g__Leptotrichia, s__wadei	0	0	0	0	0	0	0	0	0	0	0	0	0	0	0	0	0	0	37	0	0	0	0	0	89	0	0	0	0	0	0	0	0	0	0	0	0	0	0	0	0	0	20	0	0	0	0	0
349BS003	k__Bacteria, p__Saccharibacteria_(TM7), c__TM7_[C-1], o__TM7_[O-1], f__TM7_[F-1], g__TM7_[G-1], s__sp._oral_taxon_349	0	0	0	0	0	0	0	0	0	0	0	0	0	0	0	0	0	0	0	0	0	0	0	0	0	0	0	0	0	0	283	0	0	0	0	0	13	0	0	0	0	0	268	0	0	0	0	12
136_3497	k__Bacteria, p__Firmicutes, c__Negativicutes, o__Selenomonadales, f__Veillonellaceae, g__Selenomonas, s__sp._oral_taxon_136	0	0	0	0	0	0	0	0	0	0	0	0	12	0	0	0	0	0	0	0	0	0	0	0	0	0	0	0	0	0	20	10	39	29	27	116	0	0	0	0	0	0	19	0	17	15	32	27
238AT020	k__Bacteria, p__Spirochaetes, c__Spirochaetia, o__Spirochaetales, f__Spirochaetaceae, g__Treponema, s__sp._oral_taxon_238	0	0	0	0	0	0	0	0	0	0	0	0	0	0	0	0	0	0	0	0	0	0	0	0	23	0	0	0	0	0	0	0	0	0	0	0	39	0	0	0	0	0	625	0	0	0	11	0
124Sart	k__Bacteria, p__Firmicutes, c__Negativicutes, o__Selenomonadales, f__Veillonellaceae, g__Selenomonas, s__artemidis	64	0	0	0	0	0	0	0	0	0	0	0	0	0	0	0	0	0	0	0	0	0	0	0	24	0	0	0	0	0	0	0	0	0	0	0	0	0	0	0	0	0	0	0	0	0	0	0
698_3496	k__Bacteria, p__Fusobacteria, c__Fusobacteriia, o__Fusobacteriales, f__Fusobacteriaceae, g__Fusobacterium, s__nucleatum_subsp._nucleatum	0	28	0	0	0	0	0	0	0	0	0	0	0	41	0	0	0	0	0	0	0	0	0	0	0	51	28	0	0	0	0	38	0	0	0	0	36	0	0	0	0	0	10	39	21	10	0	0
767_2856	k__Bacteria, p__Firmicutes, c__Bacilli, o__Lactobacillales, f__Streptococcaceae, g__Streptococcus, s__sinensis	0	0	12	0	0	0	0	0	0	0	0	0	0	0	0	0	0	0	0	0	0	0	0	0	0	0	0	0	0	16	0	0	0	0	0	0	67	199	135	105	0	0	25	38	21	35	0	19
505_3615	k__Bacteria, p__Bacteroidetes, c__Bacteroidetes_[C-1], o__Bacteroidetes_[O-1], f__Bacteroidetes_[F-1], g__Bacteroidetes_[G-5], s__sp._oral_taxon_505	0	0	0	0	0	0	0	0	0	0	0	0	0	0	0	0	0	0	0	0	0	0	0	0	0	0	0	0	0	0	143	0	0	0	0	0	26	0	0	0	0	0	314	0	0	0	0	0
292AH125	k__Bacteria, p__Bacteroidetes, c__Bacteroidia, o__Bacteroidales, f__Prevotellaceae, g__Prevotella, s__sp._oral_taxon_292	71	0	0	0	0	0	0	0	0	0	0	0	0	0	0	0	0	0	12	0	0	0	0	0	88	29	0	0	0	0	41	0	0	0	0	0	0	0	0	0	0	0	0	0	0	0	0	0
223F138	k__Bacteria, p__Fusobacteria, c__Fusobacteriia, o__Fusobacteriales, f__Leptotrichiaceae, g__Leptotrichia, s__sp._oral_taxon_223	12	0	0	0	0	0	0	0	0	0	0	0	14	0	0	0	0	0	21	0	0	0	0	0	19	0	0	0	0	0	30	0	0	0	0	0	34	0	0	0	0	0	24	0	0	0	0	0
948_7425	k__Bacteria, p__Firmicutes, c__Bacilli, o__Lactobacillales, f__Streptococcaceae, g__Streptococcus, s__lactarius	0	0	0	0	0	0	0	0	22	0	0	0	0	0	0	0	0	0	14	27	0	16	11	0	0	10	0	13	0	0	0	0	0	22	17	10	0	0	0	18	0	0	10	16	22	38	107	145
337-S3	k__Bacteria, p__Bacteroidetes, c__Flavobacteriia, o__Flavobacteriales, f__Flavobacteriaceae, g__Capnocytophaga, s__gingivalis	0	0	0	0	0	0	41	0	0	0	0	0	128	51	0	0	0	0	0	0	0	0	0	0	47	23	0	0	0	0	94	65	0	0	0	0	44	17	0	0	0	0	0	0	0	0	0	0
199-C19	k__Bacteria, p__Actinobacteria, c__Coriobacteriia, o__Coriobacteriales, f__Coriobacteriaceae, g__Atopobium, s__sp._oral_taxon_199	0	0	0	0	0	0	0	0	0	0	0	0	0	0	0	0	0	0	0	0	0	0	0	0	24	0	0	0	0	0	11	0	0	0	0	0	0	0	0	0	0	0	0	0	0	0	0	0
595F235a	k__Bacteria, p__Actinobacteria, c__Actinobacteria, o__Corynebacteriales, f__Corynebacteriaceae, g__Corynebacterium, s__durum	233	0	0	0	0	0	51	0	0	0	0	0	96	0	0	0	0	0	66	0	0	0	0	0	0	0	0	0	0	0	33	0	0	0	0	0	42	0	0	0	0	0	0	0	0	0	0	0
795_8825	k__Bacteria, p__Bacteroidetes, c__Bacteroidia, o__Bacteroidales, f__Prevotellaceae, g__Prevotella, s__shahii	0	0	0	0	0	0	74	16	0	0	0	0	0	0	0	0	0	0	0	29	0	0	0	0	12	0	0	0	0	0	0	0	0	0	0	0	0	0	0	0	0	0	75	21	70	116	149	17
769_3306	k__Bacteria, p__Spirochaetes, c__Spirochaetia, o__Spirochaetales, f__Spirochaetaceae, g__Treponema, s__socranskii	0	0	0	0	0	0	0	0	0	0	0	0	0	0	0	0	0	0	0	0	0	0	0	0	15	0	0	0	0	0	26	0	0	0	0	0	0	0	0	0	0	0	61	0	0	0	0	0
336_X089	k__Bacteria, p__Bacteroidetes, c__Flavobacteriia, o__Flavobacteriales, f__Flavobacteriaceae, g__Capnocytophaga, s__sp._oral_taxon_336	0	0	0	0	0	0	0	0	0	0	0	0	0	0	0	0	0	0	0	0	0	0	0	0	0	0	0	0	0	0	235	27	59	76	29	18	0	0	0	0	0	0	20	0	0	0	0	0
893_5935	k__Bacteria, p__Actinobacteria, c__Actinobacteria, o__Actinomycetales, f__Actinomycetaceae, g__Actinomyces, s__oris	83	0	0	0	0	0	0	0	0	0	0	0	10	0	0	0	0	0	13	0	0	0	0	0	123	0	0	0	0	0	28	0	0	0	0	0	54	0	0	0	0	0	0	0	0	0	0	0
102FB046	k__Bacteria, p__Firmicutes, c__Clostridia, o__Clostridiales, f__Lachnospiraceae_[XIV], g__Oribacterium, s__sp._oral_taxon_102	0	0	0	0	0	0	0	0	0	0	0	0	0	0	0	0	0	0	0	0	0	0	0	0	0	0	0	0	0	0	0	0	0	0	0	0	0	0	0	0	0	0	29	460	61	0	0	0
363_1215	k__Bacteria, p__Synergistetes, c__Synergistia, o__Synergistales, f__Synergistaceae, g__Fretibacterium, s__fastidiosum	0	0	0	0	0	0	0	0	0	0	0	0	0	0	0	0	0	0	0	0	0	0	0	0	160	0	0	0	0	14	31	0	0	0	0	0	46	0	0	0	0	0	121	0	0	0	0	0
615_8820	k__Bacteria, p__Firmicutes, c__Bacilli, o__Lactobacillales, f__Lactobacillaceae, g__Lactobacillus, s__gasseri	0	0	0	0	0	0	0	0	0	0	0	0	0	0	0	0	0	0	0	0	0	0	0	0	0	0	0	0	0	0	0	0	0	0	0	0	0	0	0	0	0	0	0	0	0	0	0	0
869_4W02	k__Bacteria, p__Saccharibacteria_(TM7), c__TM7_[C-1], o__TM7_[O-1], f__TM7_[F-1], g__TM7_[G-1], s__sp._oral_taxon_869	0	0	0	0	0	0	0	0	0	0	0	0	169	0	0	0	0	0	11	0	0	0	0	0	57	0	0	0	0	0	30	0	0	0	0	0	0	0	0	0	0	0	0	0	0	0	0	0
780_7189	k__Bacteria, p__Firmicutes, c__Negativicutes, o__Selenomonadales, f__Veillonellaceae, g__Veillonella, s__sp._oral_taxon_780	0	0	0	0	0	0	0	0	0	0	0	0	0	0	0	0	0	0	0	17	0	0	0	0	21	0	0	0	0	0	0	10	0	0	0	0	65	48	0	0	0	10	16	218	0	0	0	0
325AH015	k__Bacteria, p__Bacteroidetes, c__Flavobacteriia, o__Flavobacteriales, f__Flavobacteriaceae, g__Capnocytophaga, s__granulosa	0	0	0	0	0	0	0	0	0	0	0	0	110	38	0	0	0	0	0	0	0	0	0	0	211	34	0	0	0	0	0	0	0	0	0	0	34	0	0	0	0	0	55	16	0	0	0	0
557_3038	k__Bacteria, p__Firmicutes, c__Clostridia, o__Clostridiales, f__Peptostreptococcaceae_[XI], g__Peptostreptococcaceae_[XI][G-9], s__[Eubacterium]_brachy	0	0	0	0	0	0	20	0	0	0	0	0	20	0	0	0	0	0	47	15	0	0	0	0	15	0	0	0	0	0	39	0	0	0	0	0	26	0	0	0	0	0	52	0	0	0	0	0
728_8314	k__Bacteria, p__Firmicutes, c__Bacilli, o__Lactobacillales, f__Streptococcaceae, g__Streptococcus, s__peroris	0	0	0	0	0	0	0	0	0	0	19	0	0	0	0	0	0	0	0	18	12	0	0	0	0	0	0	0	0	0	0	0	0	0	0	0	0	0	0	0	0	0	0	0	0	0	19	11
219EI022	k__Bacteria, p__Fusobacteria, c__Fusobacteriia, o__Fusobacteriales, f__Leptotrichiaceae, g__Leptotrichia, s__sp._oral_taxon_219	0	0	0	0	0	0	0	0	0	0	0	0	115	0	0	0	0	0	0	0	0	0	0	0	287	38	0	0	0	10	0	0	0	0	0	0	32	0	0	0	0	0	18	0	0	0	0	0
769_3308	k__Bacteria, p__Spirochaetes, c__Spirochaetia, o__Spirochaetales, f__Spirochaetaceae, g__Treponema, s__socranskii	0	0	0	0	0	0	0	0	0	0	0	0	144	0	0	0	0	0	25	0	0	0	0	0	23	0	0	0	0	0	70	0	0	0	0	0	43	0	0	0	0	0	105	0	0	0	0	0
584_1236	k__Bacteria, p__Spirochaetes, c__Spirochaetia, o__Spirochaetales, f__Spirochaetaceae, g__Treponema, s__denticola	0	0	0	0	0	0	0	0	0	0	0	0	21	0	0	0	0	0	0	0	0	0	0	0	0	0	0	0	0	0	103	0	0	0	0	0	21	0	0	0	0	0	108	0	0	0	0	0
195_8626	k__Bacteria, p__Actinobacteria, c__Actinobacteria, o__Bifidobacteriales, f__Bifidobacteriaceae, g__Scardovia, s__wiggsiae	104	0	0	0	0	0	0	0	0	0	0	0	20	0	0	0	0	0	25	0	0	0	0	0	0	0	0	0	0	0	47	0	0	0	0	0	0	0	0	0	0	0	34	0	0	0	0	0
907-Wade	k__Bacteria, p__Bacteroidetes, c__Flavobacteriia, o__Flavobacteriales, f__Flavobacteriaceae, g__Bergeyella, s__sp._oral_taxon_907	0	0	0	0	0	0	0	0	0	0	0	0	18	0	0	0	0	0	26	0	32	41	40	21	88	0	0	0	0	0	79	0	0	11	0	10	39	0	0	0	0	0	0	0	0	0	0	0
225_FEA2	k__Bacteria, p__Fusobacteria, c__Fusobacteriia, o__Fusobacteriales, f__Leptotrichiaceae, g__Leptotrichia, s__sp._oral_taxon_225	0	0	0	0	0	0	0	0	0	0	0	0	22	0	0	0	0	0	186	0	0	0	0	0	21	0	0	0	0	0	0	0	0	0	0	0	20	0	0	0	0	0	125	18	0	0	0	0
277BR037	k__Bacteria, p__Bacteroidetes, c__Bacteroidia, o__Bacteroidales, f__Porphyromonadaceae, g__Porphyromonas, s__sp._oral_taxon_277	0	0	0	0	0	0	0	0	0	0	0	0	0	0	0	0	0	0	0	0	0	0	0	0	140	273	12	0	0	0	0	0	0	0	0	0	0	0	0	0	0	0	0	0	0	0	0	0
125_6593	k__Bacteria, p__Firmicutes, c__Negativicutes, o__Selenomonadales, f__Veillonellaceae, g__Selenomonas, s__flueggei	0	0	0	0	0	0	0	0	0	0	0	0	33	0	0	0	0	0	0	0	0	0	0	0	138	29	10	21	10	94	0	0	0	0	0	0	0	0	0	0	0	0	27	0	0	0	0	0
M02914:180:000000000-CB5PG:1:1101:15723:4732 1:N:0:40/M02914:180:000000000-CB5PG:1:1101:15723:4732 2:N:0:40	k__Bacteria, p__Bacteroidetes, c__Bacteroidia, o__Bacteroidales, f__Prevotellaceae, g__Alloprevotella, s__sp._oral_taxon_308	0	0	0	0	0	0	0	0	0	0	0	0	0	0	0	0	0	0	0	0	0	0	0	0	18	0	0	0	0	0	14	13	0	0	0	0	13	0	0	0	0	0	0	0	0	0	0	0
M02914:128:000000000-BGMPP:1:2110:11727:22763 1:N:0:55/M02914:128:000000000-BGMPP:1:2110:11727:22763 2:N:0:55	k__Bacteria, p__Proteobacteria, c__Gammaproteobacteria, o__Pasteurellales, f__Pasteurellaceae, g__Aggregatibacter,	0	0	0	0	0	0	0	0	0	0	0	0	0	0	0	0	26	12	0	0	21	22	24	0	0	0	0	12	0	11	0	0	0	0	0	0	0	0	11	37	19	0	0	0	0	26	20	39
085BU014	k__Bacteria, p__Firmicutes, c__Clostridia, o__Clostridiales, f__Ruminococcaceae, g__Ruminococcaceae_[G-2], s__sp._oral_taxon_085	0	0	0	0	0	0	0	0	0	0	0	0	11	24	0	0	0	0	0	0	0	0	0	0	23	11	0	0	0	0	24	14	0	0	0	0	16	0	0	0	0	0	128	53	0	0	0	0
215DR011	k__Bacteria, p__Fusobacteria, c__Fusobacteriia, o__Fusobacteriales, f__Leptotrichiaceae, g__Leptotrichia, s__sp._oral_taxon_215	42	0	0	0	0	0	0	0	0	0	0	0	22	14	0	0	0	0	99	10	0	0	0	0	33	38	0	0	0	0	0	0	0	0	0	0	17	0	0	0	0	0	0	0	0	0	0	0
845F0264	k__Bacteria, p__Fusobacteria, c__Fusobacteriia, o__Fusobacteriales, f__Leptotrichiaceae, g__Leptotrichia, s__goodfellowii	0	0	0	0	0	0	0	0	0	0	0	0	0	0	0	0	0	0	20	0	0	0	0	0	15	0	0	0	0	0	43	0	0	0	0	0	56	0	0	0	0	0	40	13	0	0	0	0
350BU080	k__Bacteria, p__Saccharibacteria_(TM7), c__TM7_[C-1], o__TM7_[O-1], f__TM7_[F-1], g__TM7_[G-2], s__sp._oral_taxon_350	0	0	0	0	0	0	0	0	0	0	0	0	0	0	0	0	0	0	0	0	0	0	0	0	0	0	0	0	0	0	44	0	0	0	0	0	0	0	0	0	0	0	116	0	0	0	0	0
658_6481	k__Bacteria, p__Bacteroidetes, c__Bacteroidia, o__Bacteroidales, f__Prevotellaceae, g__Prevotella, s__loescheii	0	0	0	0	0	0	0	0	0	0	0	0	323	40	0	0	0	0	0	0	0	0	0	0	0	0	0	0	0	0	0	0	0	0	0	0	0	0	0	0	0	0	0	0	0	0	0	0
910-Wade	k__Bacteria, p__Firmicutes, c__Clostridia, o__Clostridiales, f__Lachnospiraceae_[XIV], g__Stomatobaculum, s__sp._oral_taxon_910	0	0	0	0	0	0	0	0	0	0	0	0	0	0	0	0	0	0	0	0	0	0	0	0	0	0	0	0	0	0	27	25	0	0	0	0	0	0	0	0	0	0	23	59	0	0	0	0
M02914:180:000000000-CB5PG:1:1101:18845:4462 1:N:0:60/M02914:180:000000000-CB5PG:1:1101:18845:4462 2:N:0:60	k__Bacteria, p__Spirochaetes, c__Spirochaetia, o__Spirochaetales, f__Spirochaetaceae, g__Treponema, s__sp._oral_taxon_927	0	0	0	0	0	0	0	0	0	0	0	0	0	0	0	0	0	0	0	0	0	0	0	0	0	0	0	0	0	0	0	0	0	0	0	0	0	0	0	0	0	0	337	0	0	0	11	11
275AW032	k__Bacteria, p__Bacteroidetes, c__Bacteroidia, o__Bacteroidales, f__Porphyromonadaceae, g__Porphyromonas, s__sp._oral_taxon_275	0	0	0	0	0	0	28	11	15	0	0	0	0	0	0	0	0	0	0	0	0	0	0	0	0	0	0	0	0	0	0	0	0	0	0	0	88	53	0	0	0	0	0	0	0	0	0	0
167_1292	k__Bacteria, p__Firmicutes, c__Clostridia, o__Clostridiales, f__Peptococcaceae, g__Peptococcus, s__sp._oral_taxon_167	0	0	0	0	0	0	0	0	0	0	0	0	0	0	0	0	0	0	0	0	0	0	0	0	14	0	0	0	0	0	52	0	0	0	0	0	0	0	0	0	0	0	47	0	0	0	0	0
627_1349	k__Bacteria, p__Bacteroidetes, c__Flavobacteriia, o__Flavobacteriales, f__Flavobacteriaceae, g__Capnocytophaga, s__haemolytica	0	0	0	0	0	0	0	0	0	0	0	0	64	0	0	0	0	0	0	0	0	0	0	0	74	10	0	0	0	0	0	0	0	0	0	0	65	0	0	0	0	0	0	0	0	0	0	0
081BB142	k__Bacteria, p__Firmicutes, c__Clostridia, o__Clostridiales, f__Peptostreptococcaceae_[XI], g__Peptostreptococcaceae_[XI][G-7], s__sp._oral_taxon_081	0	0	0	0	0	0	0	0	0	0	0	0	0	0	0	0	0	0	0	0	0	0	0	0	38	97	0	0	0	0	0	0	0	0	0	0	35	32	0	0	0	0	70	64	0	0	0	0
754_5583	k__Bacteria, p__Firmicutes, c__Mollicutes, o__Mycoplasmatales, f__Mycoplasmataceae, g__Mycoplasma, s__salivarium	0	0	0	0	0	0	0	0	0	0	0	0	15	0	0	0	0	0	0	0	0	0	0	0	0	0	0	0	0	0	37	0	0	0	0	0	0	0	0	0	0	0	0	0	0	0	0	0
M02914:180:000000000-CB5PG:1:1103:8112:15908 1:N:0:52/M02914:180:000000000-CB5PG:1:1103:8112:15908 2:N:0:52	k__Bacteria, p__Bacteroidetes, c__Flavobacteriia, o__Flavobacteriales, f__Flavobacteriaceae, g__Capnocytophaga,	0	0	0	0	0	0	0	0	0	0	0	0	0	0	0	0	0	0	0	0	0	0	0	0	109	11	0	0	0	0	13	0	0	0	0	0	131	12	0	0	0	13	20	10	0	0	0	0
M02914:128:000000000-BGMPP:1:2108:18645:27729 1:N:0:46/M02914:128:000000000-BGMPP:1:2108:18645:27729 2:N:0:46	k__Bacteria, p__Firmicutes, c__Bacilli, o__Lactobacillales, f__Streptococcaceae, g__Streptococcus,	0	12	0	0	0	0	0	0	0	0	0	0	0	0	0	0	0	0	0	21	0	0	0	0	0	31	38	0	0	0	0	0	0	0	0	0	0	0	0	0	0	0	0	15	17	0	0	0
714_3121	k__Bacteria, p__Bacteroidetes, c__Bacteroidia, o__Bacteroidales, f__Prevotellaceae, g__Prevotella, s__pallens	0	0	0	0	0	0	57	0	0	0	0	0	0	0	0	0	0	0	0	0	0	0	0	0	100	11	0	0	0	0	23	0	0	0	0	0	0	0	0	0	0	0	89	42	0	0	0	0
300_8625	k__Bacteria, p__Bacteroidetes, c__Bacteroidia, o__Bacteroidales, f__Prevotellaceae, g__Prevotella, s__sp._oral_taxon_300	0	0	0	0	0	0	0	0	0	0	0	0	0	0	0	0	0	0	0	0	0	0	0	0	131	0	0	0	0	0	124	0	0	0	0	0	0	0	0	0	0	0	50	13	0	0	0	0
289AA020	k__Bacteria, p__Bacteroidetes, c__Bacteroidia, o__Bacteroidales, f__Prevotellaceae, g__Prevotella, s__maculosa	0	0	0	0	0	0	0	0	0	0	0	0	25	0	0	0	0	0	25	0	0	0	0	0	0	0	0	0	0	0	32	0	0	11	14	0	16	0	0	0	0	0	19	0	0	0	0	0
324AA032	k__Bacteria, p__Bacteroidetes, c__Flavobacteriia, o__Flavobacteriales, f__Flavobacteriaceae, g__Capnocytophaga, s__sp._oral_taxon_324	0	0	0	0	0	0	61	0	0	0	0	0	110	35	11	0	0	0	0	0	0	0	0	0	0	0	0	0	0	0	0	0	0	0	0	0	72	0	0	0	0	12	15	0	0	0	0	0
635_7152	k__Bacteria, p__Firmicutes, c__Clostridia, o__Clostridiales, f__Lachnospiraceae_[XIV], g__Johnsonella, s__ignava	0	0	0	0	0	0	0	0	0	0	0	0	0	0	0	0	0	0	88	0	0	0	0	0	59	0	0	0	0	0	55	0	0	0	0	0	39	0	0	0	0	0	18	0	0	0	0	0
475_7238	k__Bacteria, p__Bacteroidetes, c__Bacteroidia, o__Bacteroidales, f__Prevotellaceae, g__Prevotella, s__sp._oral_taxon_475	0	0	0	0	0	0	0	0	0	0	0	0	0	0	0	0	0	0	0	0	0	0	0	0	146	70	0	0	0	0	0	0	0	0	0	0	0	0	0	0	0	0	0	0	0	0	0	0
606_5590	k__Bacteria, p__Firmicutes, c__Mollicutes, o__Mycoplasmatales, f__Mycoplasmataceae, g__Mycoplasma, s__faucium	0	0	0	0	0	0	0	0	0	0	0	0	0	0	0	0	0	0	0	0	0	0	0	0	77	0	0	0	0	0	0	0	0	0	0	0	41	0	0	0	0	0	183	0	0	0	0	0
664_C021	k__Bacteria, p__Spirochaetes, c__Spirochaetia, o__Spirochaetales, f__Spirochaetaceae, g__Treponema, s__maltophilum	0	0	0	0	0	0	0	0	0	0	0	0	25	0	0	0	0	0	0	0	0	0	0	0	0	0	0	0	0	0	24	0	0	0	0	0	0	0	0	0	0	0	34	0	0	0	0	0
180C29KA	k__Bacteria, p__Actinobacteria, c__Actinobacteria, o__Actinomycetales, f__Actinomycetaceae, g__Actinomyces, s__sp._oral_taxon_180	21	0	0	0	0	0	0	0	0	0	0	0	0	0	0	0	0	0	34	0	0	0	0	0	0	0	0	0	0	0	0	0	0	0	0	0	0	0	0	0	0	0	24	0	14	46	26	23
145EW079	k__Bacteria, p__Firmicutes, c__Negativicutes, o__Selenomonadales, f__Veillonellaceae, g__Veillonellaceae_[G-1], s__sp._oral_taxon_145	0	0	0	0	0	0	0	0	0	0	0	0	0	0	0	0	0	0	0	0	0	0	0	0	0	0	0	0	0	0	0	0	0	0	0	0	72	0	0	12	15	30	135	0	0	0	0	0
100EI074	k__Bacteria, p__Firmicutes, c__Clostridia, o__Clostridiales, f__Lachnospiraceae_[XIV], g__Lachnospiraceae_[G-3], s__sp._oral_taxon_100	0	0	0	0	0	0	0	0	0	0	0	0	33	12	0	0	0	0	70	0	0	0	0	0	51	0	0	0	0	0	25	0	0	0	0	0	30	0	0	0	0	0	18	0	0	0	0	0
M02914:180:000000000-CB5PG:1:1102:28593:12924 1:N:0:23/M02914:180:000000000-CB5PG:1:1102:28593:12924 2:N:0:23	k__Bacteria, p__Saccharibacteria_(TM7), c__TM7_[C-1], o__TM7_[O-1], f__TM7_[F-1], g__TM7_[G-1], s__sp._oral_taxon_346	0	0	0	0	0	0	0	0	0	0	0	0	0	0	0	0	0	0	24	0	0	0	0	0	0	0	0	0	0	0	12	0	0	0	0	0	69	0	0	0	0	11	63	0	0	0	0	0
237AT039	k__Bacteria, p__Spirochaetes, c__Spirochaetia, o__Spirochaetales, f__Spirochaetaceae, g__Treponema, s__sp._oral_taxon_237	0	0	0	0	0	0	0	0	0	0	0	0	23	0	0	0	0	0	0	0	0	0	0	0	0	0	0	0	0	0	0	0	0	0	0	0	0	0	0	0	0	0	265	0	0	0	0	0
336_2363	k__Bacteria, p__Bacteroidetes, c__Flavobacteriia, o__Flavobacteriales, f__Flavobacteriaceae, g__Capnocytophaga, s__sp._oral_taxon_336	69	14	0	0	0	0	0	0	0	0	0	0	0	0	0	0	0	0	0	0	0	0	0	0	32	0	0	0	0	0	0	0	0	0	0	0	0	0	0	0	0	0	13	0	0	0	0	0
351CW040	k__Bacteria, p__Saccharibacteria_(TM7), c__TM7_[C-1], o__TM7_[O-1], f__TM7_[F-1], g__TM7_[G-3], s__sp._oral_taxon_351	0	0	0	0	0	0	0	0	0	0	0	0	0	0	0	0	0	0	20	0	0	0	0	0	0	0	0	0	0	0	10	13	0	0	0	0	0	0	0	0	0	0	17	0	0	0	0	0
526_3633	k__Bacteria, p__Bacteroidetes, c__Bacteroidia, o__Bacteroidales, f__Prevotellaceae, g__Prevotella, s__sp._oral_taxon_526	0	0	0	0	0	0	0	0	0	0	0	0	0	0	0	0	0	0	0	0	0	0	0	0	0	0	0	0	0	0	0	0	0	0	0	0	36	0	0	0	0	0	191	53	0	0	0	0
301BS041	k__Bacteria, p__Bacteroidetes, c__Bacteroidia, o__Bacteroidales, f__Prevotellaceae, g__Prevotella, s__sp._oral_taxon_301	0	0	0	0	0	0	0	0	0	0	0	0	0	0	0	0	0	0	0	0	0	0	0	0	35	0	0	0	0	0	55	0	0	0	0	0	35	0	0	0	0	0	73	0	0	0	0	0
872_CN02	k__Bacteria, p__Gracilibacteria_(GN02), c__GN02_[C-1], o__GN02_[O-1], f__GN02_[F-1], g__GN02_[G-1], s__sp._oral_taxon_872	0	0	0	0	0	0	0	0	0	0	0	0	0	0	0	0	0	0	0	0	0	0	0	0	17	0	0	0	0	0	44	0	0	0	0	0	0	0	0	0	0	0	115	0	0	0	0	0
237_G057	k__Bacteria, p__Spirochaetes, c__Spirochaetia, o__Spirochaetales, f__Spirochaetaceae, g__Treponema, s__sp._oral_taxon_237	0	0	0	0	0	0	0	0	0	0	0	0	0	0	0	0	0	0	0	0	0	0	0	0	20	0	0	0	0	0	150	0	0	0	0	0	11	0	0	0	0	0	91	0	0	0	0	0
262AT040	k__Bacteria, p__Spirochaetes, c__Spirochaetia, o__Spirochaetales, f__Spirochaetaceae, g__Treponema, s__sp._oral_taxon_262	0	0	0	0	0	0	0	0	0	0	0	0	0	0	0	0	0	0	0	0	0	0	0	0	10	0	0	0	0	0	15	0	0	0	0	0	0	0	0	0	0	0	170	0	0	0	0	0
175EP005	k__Bacteria, p__Actinobacteria, c__Actinobacteria, o__Actinomycetales, f__Actinomycetaceae, g__Actinomyces, s__sp._oral_taxon_175	49	0	0	0	0	0	0	0	0	0	0	0	0	0	0	0	0	0	42	0	0	0	0	0	43	0	0	0	0	0	14	0	0	0	0	0	0	0	0	0	0	0	0	0	0	0	0	0
313FM005	k__Bacteria, p__Bacteroidetes, c__Bacteroidia, o__Bacteroidales, f__Prevotellaceae, g__Prevotella, s__sp._oral_taxon_313	0	0	0	0	0	0	0	0	0	0	0	0	0	0	0	0	0	0	0	0	0	0	0	0	0	0	0	0	0	0	0	0	0	14	0	0	0	0	0	0	0	0	59	19	19	19	56	81
323_2733	k__Bacteria, p__Bacteroidetes, c__Flavobacteriia, o__Flavobacteriales, f__Flavobacteriaceae, g__Capnocytophaga, s__sp._oral_taxon_323	10	11	0	0	0	0	56	10	0	0	0	0	53	30	0	0	0	0	0	0	0	0	0	0	0	0	0	0	0	0	0	0	0	0	0	0	42	0	0	0	0	0	45	10	0	0	0	0
108_5571	k__Bacteria, p__Firmicutes, c__Clostridia, o__Clostridiales, f__Lachnospiraceae_[XIV], g__Oribacterium, s__asaccharolyticum	0	0	0	0	0	0	0	0	0	0	0	0	0	0	0	0	0	0	0	0	0	0	0	0	0	0	0	0	0	0	0	0	0	0	0	0	0	0	0	0	0	0	27	100	31	15	36	57
012_2485	k__Bacteria, p__Proteobacteria, c__Betaproteobacteria, o__Neisseriales, f__Neisseriaceae, g__Kingella, s__sp._oral_taxon_012	0	0	0	0	0	0	0	0	0	0	0	0	22	0	0	0	0	0	133	0	0	0	0	0	86	0	0	0	0	0	23	0	0	0	0	0	0	0	0	0	0	0	0	0	0	0	0	0
583_1876	k__Bacteria, p__Bacteroidetes, c__Bacteroidia, o__Bacteroidales, f__Prevotellaceae, g__Prevotella, s__dentalis	0	0	0	0	0	0	0	0	0	0	0	0	0	0	0	0	0	0	0	0	0	0	0	0	0	0	0	0	0	0	37	12	0	0	0	0	0	17	0	0	0	0	75	49	13	46	14	0
843_3837	k__Bacteria, p__Firmicutes, c__Negativicutes, o__Selenomonadales, f__Veillonellaceae, g__Dialister, s__micraerophilus	0	0	0	0	0	0	0	0	0	0	0	0	0	0	0	0	0	0	0	0	0	0	0	0	0	0	0	0	0	0	0	0	0	0	0	0	0	0	0	0	0	0	0	0	0	0	0	0
900-Wade	k__Bacteria, p__Bacteroidetes, c__Flavobacteriia, o__Flavobacteriales, f__Flavobacteriaceae, g__Bergeyella, s__sp._oral_taxon_900	0	0	0	0	0	0	0	0	0	0	0	0	31	0	0	0	0	0	0	0	0	0	0	0	71	0	0	0	0	0	24	0	0	0	0	0	40	0	0	0	0	0	34	0	0	0	0	0
M02914:180:000000000-CB5PG:1:2104:26957:17961 1:N:0:50/M02914:180:000000000-CB5PG:1:2104:26957:17961 2:N:0:50	k__Bacteria, p__Proteobacteria, c__Gammaproteobacteria, o__Enterobacteriales, f__Enterobacteriaceae, g__Enterobacter, s__hormaechei	0	0	0	0	0	0	0	0	0	0	0	0	0	0	0	0	0	0	0	0	0	0	0	0	0	0	0	0	0	0	0	0	0	0	0	0	0	0	0	0	161	89	0	0	0	0	0	0
088CH017	k__Bacteria, p__Firmicutes, c__Clostridia, o__Clostridiales, f__Lachnospiraceae_[XIV], g__Lachnospiraceae_[G-2], s__sp._oral_taxon_088	0	0	0	0	0	0	0	0	0	0	0	0	22	20	0	0	0	0	31	29	0	0	0	0	0	0	0	0	0	0	0	0	0	0	0	0	93	53	0	0	0	0	0	0	0	0	0	0
097DO016	k__Bacteria, p__Firmicutes, c__Clostridia, o__Clostridiales, f__Lachnospiraceae_[XIV], g__Stomatobaculum, s__sp._oral_taxon_097	0	0	0	0	0	0	10	0	0	0	0	0	0	0	0	0	0	0	16	187	0	0	0	0	0	0	0	0	0	0	0	14	0	0	0	0	0	0	0	0	0	0	0	0	13	0	0	0
066_1230	k__Bacteria, p__Firmicutes, c__Bacilli, o__Lactobacillales, f__Streptococcaceae, g__Streptococcus, s__sp._oral_taxon_066	0	0	13	20	0	0	0	0	0	11	24	62	0	0	0	0	0	0	0	0	14	0	0	14	0	0	0	25	0	0	0	0	0	0	0	0	0	0	0	0	0	0	0	0	0	0	0	0
358BB062	k__Bacteria, p__Synergistetes, c__Synergistia, o__Synergistales, f__Synergistaceae, g__Fretibacterium, s__sp._oral_taxon_358	0	0	0	0	0	0	0	0	0	0	0	0	0	0	0	0	0	0	0	0	0	0	0	0	0	0	0	0	0	0	0	0	0	0	0	0	0	0	0	0	0	0	118	0	0	0	0	0
M02914:128:000000000-BGMPP:1:1112:25512:22075 1:N:0:40/M02914:128:000000000-BGMPP:1:1112:25512:22075 2:N:0:40	k__Bacteria, p__Proteobacteria, c__Betaproteobacteria, o__Neisseriales, f__Neisseriaceae, g__Neisseria,	0	0	0	0	0	0	0	16	14	0	0	0	0	0	0	0	0	0	0	19	0	0	0	0	0	36	20	0	0	0	0	0	13	0	0	0	0	0	0	0	0	0	0	0	18	0	0	0
280DA064	k__Bacteria, p__Bacteroidetes, c__Bacteroidetes_[C-1], o__Bacteroidetes_[O-1], f__Bacteroidetes_[F-1], g__Bacteroidetes_[G-3], s__sp._oral_taxon_280	0	0	0	0	0	0	0	0	0	0	0	0	0	0	0	0	0	0	0	0	0	0	0	0	0	0	0	0	0	0	0	0	0	0	0	0	36	10	0	0	0	0	135	27	0	0	0	0
807F0004	k__Bacteria, p__Actinobacteria, c__Coriobacteriia, o__Coriobacteriales, f__Atopobiaceae, g__Olsenella, s__sp._oral_taxon_807	31	0	0	0	0	0	0	0	0	0	0	0	25	0	0	0	0	0	0	0	0	0	0	0	11	0	0	0	0	0	14	0	0	0	0	0	0	0	0	0	0	0	38	0	0	0	0	0
565_6078	k__Bacteria, p__Proteobacteria, c__Gammaproteobacteria, o__Enterobacteriales, f__Enterobacteriaceae, g__Enterobacter, s__cancerogenus	0	0	0	0	0	0	0	0	0	0	0	0	0	0	0	0	0	0	0	0	0	0	0	0	0	0	0	0	0	0	0	0	0	0	0	0	0	0	0	0	169	60	0	0	0	0	0	0
257_D36	k__Bacteria, p__Spirochaetes, c__Spirochaetia, o__Spirochaetales, f__Spirochaetaceae, g__Treponema, s__sp._oral_taxon_257	0	0	0	0	0	0	0	0	0	0	0	0	0	0	0	0	0	0	0	0	0	0	0	0	35	0	0	0	0	0	0	0	0	0	0	0	21	0	0	0	0	0	170	0	0	0	0	0
750_2371	k__Bacteria, p__Actinobacteria, c__Coriobacteriia, o__Coriobacteriales, f__Coriobacteriaceae, g__Atopobium, s__rimae	0	0	0	0	0	0	0	0	0	0	0	0	0	0	0	0	0	0	0	0	0	0	0	0	0	0	0	0	0	0	10	0	0	0	0	0	0	0	0	0	0	0	19	0	0	0	0	0
236AF016	k__Bacteria, p__Spirochaetes, c__Spirochaetia, o__Spirochaetales, f__Spirochaetaceae, g__Treponema, s__sp._oral_taxon_236	0	0	0	0	0	0	0	0	0	0	0	0	0	0	0	0	0	0	0	0	0	0	0	0	0	0	0	0	0	0	0	0	0	0	0	0	0	0	0	0	0	0	219	0	0	0	0	0
234_Y001	k__Bacteria, p__Spirochaetes, c__Spirochaetia, o__Spirochaetales, f__Spirochaetaceae, g__Treponema, s__sp._oral_taxon_234	0	0	0	0	0	0	0	0	0	0	0	0	0	0	0	0	0	0	0	0	0	0	0	0	0	0	0	0	0	0	21	0	0	0	0	0	0	0	0	0	0	0	83	0	0	0	0	0
M02914:128:000000000-BGMPP:1:1112:18715:13486 1:N:0:51/M02914:128:000000000-BGMPP:1:1112:18715:13486 2:N:0:51	k__Bacteria, p__Proteobacteria, c__Betaproteobacteria, o__Burkholderiales, f__Burkholderiaceae, g__Burkholderia, s__cepacia	0	0	0	0	0	0	0	0	0	0	0	0	36	0	0	0	0	0	0	0	0	0	0	0	30	0	0	0	0	0	21	0	0	0	0	0	80	0	0	0	0	0	28	0	0	0	0	0
864_1335	k__Bacteria, p__Bacteroidetes, c__Flavobacteriia, o__Flavobacteriales, f__Flavobacteriaceae, g__Capnocytophaga, s__sp._oral_taxon_864	0	0	0	0	0	0	0	0	0	0	0	0	0	0	0	0	0	0	0	0	0	0	0	0	53	0	0	0	0	0	34	0	0	0	0	0	0	0	0	0	0	0	0	0	0	0	0	0
332DS022	k__Bacteria, p__Bacteroidetes, c__Flavobacteriia, o__Flavobacteriales, f__Flavobacteriaceae, g__Capnocytophaga, s__sp._oral_taxon_332	0	0	0	0	0	0	0	0	0	0	0	0	0	0	0	0	0	0	0	0	0	0	0	0	121	0	0	0	0	0	0	0	0	0	0	0	24	0	0	0	0	0	46	0	0	0	0	0
849F0330	k__Bacteria, p__Actinobacteria, c__Actinobacteria, o__Actinomycetales, f__Actinomycetaceae, g__Actinomyces, s__johnsonii	0	0	0	0	0	0	0	0	0	0	0	0	104	0	0	0	0	0	79	0	0	0	0	0	0	0	0	0	0	0	0	0	0	0	0	0	22	0	0	0	0	0	0	0	0	0	0	0
653_3040	k__Bacteria, p__Spirochaetes, c__Spirochaetia, o__Spirochaetales, f__Spirochaetaceae, g__Treponema, s__lecithinolyticum	0	0	0	0	0	0	0	0	0	0	0	0	0	0	0	0	0	0	0	0	0	0	0	0	44	0	0	0	0	0	29	0	0	0	0	0	42	0	0	0	0	0	0	0	0	0	0	0
226_G054	k__Bacteria, p__Spirochaetes, c__Spirochaetia, o__Spirochaetales, f__Spirochaetaceae, g__Treponema, s__sp._oral_taxon_226	0	0	0	0	0	0	0	0	0	0	0	0	0	0	0	0	0	0	0	0	0	0	0	0	0	0	0	0	0	0	0	0	0	0	0	0	0	0	0	0	0	0	146	0	0	0	0	0
769_3305	k__Bacteria, p__Spirochaetes, c__Spirochaetia, o__Spirochaetales, f__Spirochaetaceae, g__Treponema, s__socranskii	0	0	0	0	0	0	0	0	0	0	0	0	58	0	0	0	0	0	14	0	0	0	0	0	10	0	0	0	0	0	26	0	0	0	0	0	11	0	0	0	0	0	0	0	0	0	0	0
488HD027	k__Bacteria, p__Saccharibacteria_(TM7), c__TM7_[C-1], o__TM7_[O-1], f__TM7_[F-1], g__TM7_[G-1], s__sp._oral_taxon_488	0	0	0	0	0	0	0	0	0	0	0	0	0	0	0	0	0	0	32	0	0	0	0	0	0	0	0	0	0	0	11	0	0	0	0	0	0	0	0	0	0	0	0	0	0	0	0	0
123_9314	k__Bacteria, p__Firmicutes, c__Negativicutes, o__Selenomonadales, f__Veillonellaceae, g__Megasphaera, s__sp._oral_taxon_123	0	0	0	0	0	0	0	0	0	0	0	0	0	0	0	0	0	0	0	0	0	0	0	0	0	0	0	0	0	0	0	0	0	0	0	0	0	0	0	0	0	0	0	0	0	0	0	0
179F0378	k__Bacteria, p__Actinobacteria, c__Actinobacteria, o__Actinomycetales, f__Actinomycetaceae, g__Actinomyces, s__timonensis	0	0	0	0	0	0	0	0	0	0	0	0	0	0	0	0	0	0	166	0	0	0	0	0	0	0	0	0	0	0	20	0	0	0	0	0	0	0	0	0	0	0	0	0	0	0	0	0
600_5635	k__Bacteria, p__Bacteroidetes, c__Bacteroidia, o__Bacteroidales, f__Prevotellaceae, g__Prevotella, s__enoeca	0	0	0	0	0	0	0	0	0	0	0	0	0	0	0	0	0	0	0	0	0	0	0	0	0	0	0	0	0	0	10	0	0	0	0	0	0	0	0	0	0	0	0	0	0	0	0	0
040BB161	k__Bacteria, p__Proteobacteria, c__Deltaproteobacteria, o__Desulfovibrionales, f__Desulfovibrionaceae, g__Desulfovibrio, s__sp._oral_taxon_040	0	0	0	0	0	0	0	0	0	0	0	0	0	0	0	0	0	0	0	0	0	0	0	0	0	0	0	0	0	0	0	0	0	0	0	0	0	0	0	0	0	0	170	0	0	0	0	0
231_T021	k__Bacteria, p__Spirochaetes, c__Spirochaetia, o__Spirochaetales, f__Spirochaetaceae, g__Treponema, s__sp._oral_taxon_231	0	0	0	0	0	0	0	0	0	0	0	0	98	0	0	0	0	0	0	0	0	0	0	0	0	0	0	0	0	0	15	0	0	0	0	0	16	0	0	0	0	0	0	0	0	0	0	0
129FNA3	k__Bacteria, p__Firmicutes, c__Negativicutes, o__Selenomonadales, f__Veillonellaceae, g__Veillonellaceae_[G-1], s__sp._oral_taxon_129	0	0	0	0	0	0	0	0	0	0	0	0	0	0	0	0	0	0	0	0	0	0	0	0	20	0	0	0	0	0	62	0	0	0	0	0	59	0	0	0	0	26	0	0	0	0	0	0
124AA024	k__Bacteria, p__Firmicutes, c__Negativicutes, o__Selenomonadales, f__Veillonellaceae, g__Selenomonas, s__artemidis	0	0	0	0	0	0	0	0	0	0	0	0	0	0	0	0	0	0	0	0	0	0	0	0	0	0	0	0	0	0	0	0	0	0	0	0	0	0	0	0	0	0	0	0	0	0	0	0
178B27SC	k__Bacteria, p__Actinobacteria, c__Actinobacteria, o__Actinomycetales, f__Actinomycetaceae, g__Actinomyces, s__sp._oral_taxon_178	0	0	0	0	0	0	10	0	0	0	0	0	17	0	0	0	0	0	27	0	0	0	0	0	0	0	0	0	0	0	0	0	0	0	0	0	0	0	0	0	0	0	0	0	0	0	0	0
369_1212	k__Bacteria, p__Firmicutes, c__Clostridia, o__Clostridiales, f__Peptostreptococcaceae_[XI], g__Peptostreptococcaceae_[XI][G-4], s__sp._oral_taxon_369	0	0	0	0	0	0	0	0	0	0	0	0	0	0	0	0	0	0	0	0	0	0	0	0	13	0	0	0	0	0	10	0	0	0	0	0	11	0	0	0	0	0	64	0	0	0	0	0
665_1227	k__Bacteria, p__Bacteroidetes, c__Bacteroidia, o__Bacteroidales, f__Prevotellaceae, g__Prevotella, s__marshii	0	0	0	0	0	0	0	0	0	0	0	0	0	0	0	0	0	0	0	0	0	0	0	0	0	0	0	0	0	0	0	0	0	0	0	0	19	0	0	0	0	0	19	0	0	0	0	0
291AO036	k__Bacteria, p__Bacteroidetes, c__Bacteroidia, o__Bacteroidales, f__Prevotellaceae, g__Prevotella, s__denticola	0	0	0	0	0	0	0	0	0	0	0	0	0	0	0	0	0	0	0	0	0	0	0	0	0	0	0	0	0	0	0	0	0	0	0	0	0	0	0	0	0	0	0	0	0	0	0	0
468_8486	k__Bacteria, p__Firmicutes, c__Bacilli, o__Bacillales, f__Bacillaceae, g__Bacillus, s__subtilis	0	0	0	64	69	22	0	0	0	0	0	0	0	0	0	0	0	0	0	0	0	0	0	0	0	0	0	0	0	0	0	0	0	0	0	0	0	0	0	0	0	0	0	0	0	0	0	0
905-Wade	k__Bacteria, p__Firmicutes, c__Erysipelotrichia, o__Erysipelotrichales, f__Erysipelotrichaceae, g__Erysipelotrichaceae_[G-1], s__sp._oral_taxon_905	0	0	0	0	0	0	0	0	0	0	0	0	16	0	0	0	0	0	0	0	0	0	0	0	0	0	0	0	0	0	56	0	0	0	0	0	0	0	0	0	0	0	48	0	0	0	0	0
377_4629	k__Bacteria, p__Firmicutes, c__Clostridia, o__Clostridiales, f__Peptostreptococcaceae_[XI], g__Peptostreptococcaceae_[XI][G-7], s__[Eubacterium]_yurii_subsps._yurii_&_margaretiae	0	0	0	0	0	0	0	0	0	0	0	0	0	0	0	0	0	0	0	0	0	0	0	0	0	0	0	0	0	0	24	0	0	0	0	0	15	0	0	0	0	0	45	0	0	0	0	0
847F0260	k__Bacteria, p__Fusobacteria, c__Fusobacteriia, o__Fusobacteriales, f__Leptotrichiaceae, g__Leptotrichia, s__sp._oral_taxon_847	80	0	0	0	0	0	0	0	0	0	0	0	45	0	0	0	0	0	0	0	0	0	0	0	0	0	0	0	0	0	29	0	0	0	0	0	0	0	0	0	0	0	0	0	0	0	0	0
879F0557	k__Bacteria, p__Fusobacteria, c__Fusobacteriia, o__Fusobacteriales, f__Leptotrichiaceae, g__Leptotrichia, s__sp._oral_taxon_879	0	0	0	0	0	0	0	0	0	0	0	0	16	0	0	0	0	0	18	0	0	0	0	0	84	0	0	0	0	0	0	0	0	0	0	0	35	0	0	0	0	0	0	0	0	0	0	0
335_X066	k__Bacteria, p__Bacteroidetes, c__Flavobacteriia, o__Flavobacteriales, f__Flavobacteriaceae, g__Capnocytophaga, s__sp._oral_taxon_335	0	0	0	0	0	0	0	0	0	0	0	0	0	0	0	0	0	0	0	0	0	0	0	0	0	0	0	0	0	0	0	0	0	0	0	0	0	0	0	0	0	0	90	12	20	25	0	0
091CK047	k__Bacteria, p__Firmicutes, c__Clostridia, o__Clostridiales, f__Peptostreptococcaceae_[XI], g__Peptostreptococcaceae_[XI][G-2], s__sp._oral_taxon_091	0	0	0	0	0	0	0	0	0	0	0	0	0	0	0	0	0	0	0	0	0	0	0	0	0	0	0	0	0	0	0	0	0	0	0	0	0	0	0	0	0	0	65	80	0	0	0	0
902-Wade	k__Bacteria, p__Bacteroidetes, c__Flavobacteriia, o__Flavobacteriales, f__Flavobacteriaceae, g__Capnocytophaga, s__sp._oral_taxon_902	0	0	0	0	0	0	0	0	0	0	0	0	0	0	0	0	0	0	0	0	0	0	0	0	16	0	0	0	0	0	0	0	0	0	0	0	0	0	0	0	0	0	71	26	15	14	0	0
912Wade2	k__Bacteria, p__Bacteroidetes, c__Bacteroidia, o__Bacteroidales, f__Prevotellaceae, g__Alloprevotella, s__sp._oral_taxon_912	0	0	0	0	0	0	0	0	0	0	0	0	0	0	0	0	0	0	0	0	0	0	0	0	29	0	0	0	0	0	0	19	0	0	0	0	0	10	0	0	0	0	23	26	0	0	12	0
008_1702	k__Bacteria, p__Firmicutes, c__Clostridia, o__Clostridiales, f__Peptostreptococcaceae_[XI], g__Mogibacterium, s__vescum	0	0	0	0	0	0	0	0	0	0	0	0	0	0	0	0	0	0	0	0	0	0	0	0	0	0	0	0	0	0	0	16	0	0	0	0	0	0	0	0	0	0	0	53	25	0	0	0
667_3051	k__Bacteria, p__Spirochaetes, c__Spirochaetia, o__Spirochaetales, f__Spirochaetaceae, g__Treponema, s__medium	0	0	0	0	0	0	0	0	0	0	0	0	0	0	0	0	0	0	0	0	0	0	0	0	0	0	0	0	0	0	28	0	0	0	0	0	0	0	0	0	0	0	53	0	0	0	0	0
903-Wade	k__Bacteria, p__Bacteroidetes, c__Flavobacteriia, o__Flavobacteriales, f__Flavobacteriaceae, g__Capnocytophaga, s__sp._oral_taxon_903	10	0	0	0	0	0	0	0	0	0	0	0	0	0	0	0	0	0	0	0	0	0	0	0	0	0	0	0	0	0	0	0	0	0	0	0	0	0	0	0	0	0	0	0	0	0	0	0
M02914:180:000000000-CB5PG:1:2109:15248:23410 1:N:0:52/M02914:180:000000000-CB5PG:1:2109:15248:23410 2:N:0:52	k__Bacteria, p__Saccharibacteria_(TM7), c__TM7_[C-1], o__TM7_[O-1], f__TM7_[F-1], g__TM7_[G-1], s__sp._oral_taxon_869	0	0	0	0	0	0	0	0	0	0	0	0	0	0	0	0	0	0	0	0	0	0	0	0	16	0	0	0	0	0	0	0	0	0	0	0	47	0	0	0	0	0	11	0	0	0	0	0
457F0268	k__Bacteria, p__Firmicutes, c__Clostridia, o__Clostridiales, f__Lachnospiraceae_[XIV], g__Oribacterium, s__sinus	0	0	0	0	0	0	20	21	27	16	12	0	0	0	0	0	0	0	0	26	0	0	0	0	0	10	0	0	0	0	0	0	0	0	0	0	0	0	0	0	0	0	0	0	0	0	0	0
388_8861	k__Bacteria, p__Firmicutes, c__Negativicutes, o__Selenomonadales, f__Veillonellaceae, g__Selenomonas, s__sp._oral_taxon_388	0	0	0	0	0	0	0	0	0	0	0	0	0	0	0	0	0	0	0	0	0	0	0	0	0	0	0	0	0	0	0	0	0	0	0	0	0	0	0	0	0	0	57	20	25	15	14	0
M02914:180:000000000-CB5PG:1:1109:9917:14753 1:N:0:46/M02914:180:000000000-CB5PG:1:1109:9917:14753 2:N:0:46	k__Bacteria, p__Fusobacteria, c__Fusobacteriia, o__Fusobacteriales, f__Fusobacteriaceae, g__Fusobacterium,	0	0	0	0	0	0	0	0	0	0	0	0	0	0	0	0	0	0	0	0	0	0	0	0	0	0	0	0	0	0	0	0	0	0	0	0	24	103	0	0	0	0	0	0	0	0	0	0
214DE081	k__Bacteria, p__Fusobacteria, c__Fusobacteriia, o__Fusobacteriales, f__Leptotrichiaceae, g__Leptotrichia, s__shahii	0	0	0	0	0	0	0	0	0	0	0	0	12	0	0	0	0	0	0	0	0	0	0	0	71	0	0	0	0	0	0	0	0	0	0	0	0	0	0	0	0	0	28	0	0	0	0	0
588_6183	k__Bacteria, p__Actinobacteria, c__Actinobacteria, o__Bifidobacteriales, f__Bifidobacteriaceae, g__Bifidobacterium, s__dentium	0	0	0	0	0	0	0	0	0	0	0	0	0	0	0	0	0	0	0	0	0	0	0	0	0	0	0	0	0	0	0	0	0	0	0	0	0	0	0	0	0	0	0	0	0	0	0	0
693_3963	k__Bacteria, p__Bacteroidetes, c__Bacteroidia, o__Bacteroidales, f__Prevotellaceae, g__Prevotella, s__nigrescens	0	0	0	0	0	0	121	0	0	0	0	0	0	0	0	0	0	0	0	0	0	0	0	0	0	0	0	0	0	0	0	0	0	0	0	0	0	0	0	0	0	0	0	0	0	0	0	0
093_1213	k__Bacteria, p__Firmicutes, c__Clostridia, o__Clostridiales, f__Clostridiales_[F-1], g__Clostridiales_[F-1][G-1], s__sp._oral_taxon_093	0	0	0	0	0	0	0	0	0	0	0	0	0	0	0	0	0	0	0	0	0	0	0	0	0	0	0	0	0	0	0	0	0	0	0	0	0	0	0	0	0	0	120	0	0	0	0	0
442_1820	k__Bacteria, p__Firmicutes, c__Negativicutes, o__Selenomonadales, f__Veillonellaceae, g__Selenomonas, s__sp._oral_taxon_442	0	0	0	0	0	0	0	0	0	0	0	0	0	0	0	0	0	0	0	0	0	0	0	0	0	0	0	0	0	0	0	0	0	0	0	0	28	0	0	0	0	0	72	0	0	0	13	0
572_4079	k__Bacteria, p__Bacteroidetes, c__Bacteroidia, o__Bacteroidales, f__Prevotellaceae, g__Prevotella, s__veroralis	0	0	0	0	0	0	0	0	0	0	0	0	0	0	0	0	0	0	0	0	0	0	0	0	0	0	0	0	0	0	0	0	0	0	0	0	0	0	0	0	0	0	15	18	0	11	33	36
254AT013	k__Bacteria, p__Spirochaetes, c__Spirochaetia, o__Spirochaetales, f__Spirochaetaceae, g__Treponema, s__sp._oral_taxon_254	0	0	0	0	0	0	0	0	0	0	0	0	0	0	0	0	0	0	0	0	0	0	0	0	0	0	0	0	0	0	0	0	0	0	0	0	0	0	0	0	0	0	110	0	0	0	0	0
237_1822	k__Bacteria, p__Spirochaetes, c__Spirochaetia, o__Spirochaetales, f__Spirochaetaceae, g__Treponema, s__sp._oral_taxon_237	0	0	0	0	0	0	0	0	0	0	0	0	0	0	0	0	0	0	0	0	0	0	0	0	0	0	0	0	0	0	0	0	0	0	0	0	0	0	0	0	0	0	108	0	0	0	0	0
874_4Y03	k__Bacteria, p__SR1, c__SR1_[C-1], o__SR1_[O-1], f__SR1_[F-1], g__SR1_[G-1], s__sp._oral_taxon_874	0	0	0	0	0	0	0	0	0	0	0	0	11	0	0	0	0	0	0	0	0	0	0	0	19	0	0	0	0	0	0	0	0	0	0	0	36	0	0	0	0	12	13	0	0	0	0	0
M02914:128:000000000-BGMPP:1:1110:19856:15259 1:N:0:44/M02914:128:000000000-BGMPP:1:1110:19856:15259 2:N:0:44	k__Bacteria, p__Firmicutes, c__Negativicutes, o__Selenomonadales, f__Veillonellaceae, g__Veillonella, s__dispar	0	0	0	0	0	0	0	0	0	0	0	0	0	0	0	0	0	0	0	0	0	0	12	0	0	0	0	0	0	0	0	0	0	0	0	0	0	0	0	0	0	0	0	0	15	0	0	10
309_6203	k__Bacteria, p__Bacteroidetes, c__Bacteroidia, o__Bacteroidales, f__Prevotellaceae, g__Prevotella, s__sp._oral_taxon_309	0	0	0	0	0	0	0	0	0	0	0	0	86	19	0	0	0	0	0	0	0	0	0	0	0	0	0	0	0	0	0	0	0	0	0	0	0	0	0	0	0	0	0	0	0	0	0	0
500JM048	k__Bacteria, p__Firmicutes, c__Clostridia, o__Clostridiales, f__Lachnospiraceae_[XIV], g__Lachnospiraceae_[G-8], s__sp._oral_taxon_500	0	0	0	0	0	0	0	0	0	0	0	0	0	0	0	0	0	0	0	0	0	0	0	0	0	0	0	0	0	0	34	0	0	0	0	0	11	0	0	0	0	0	23	0	0	0	0	0
396_7050	k__Bacteria, p__Bacteroidetes, c__Bacteroidia, o__Bacteroidales, f__Prevotellaceae, g__Prevotella, s__sp._oral_taxon_396	0	0	0	0	0	0	42	0	0	0	0	0	0	0	0	0	0	0	0	0	0	0	10	0	0	0	0	0	0	0	0	0	0	0	0	0	0	0	0	0	0	0	13	0	0	16	12	0
258_C009	k__Bacteria, p__Spirochaetes, c__Spirochaetia, o__Spirochaetales, f__Spirochaetaceae, g__Treponema, s__sp._oral_taxon_258	0	0	0	0	0	0	0	0	0	0	0	0	0	0	0	0	0	0	0	0	0	0	0	0	0	0	0	0	0	0	0	0	0	0	0	0	0	0	0	0	0	0	35	0	0	0	0	0
498IK040	k__Bacteria, p__Fusobacteria, c__Fusobacteriia, o__Fusobacteriales, f__Leptotrichiaceae, g__Leptotrichia, s__sp._oral_taxon_498	0	0	0	0	0	0	0	0	0	0	0	0	0	0	0	0	0	0	0	0	0	0	0	0	46	0	0	0	0	0	0	0	0	0	0	0	0	0	0	0	0	0	43	0	0	0	0	0
820_7212	k__Bacteria, p__Bacteroidetes, c__Bacteroidia, o__Bacteroidales, f__Prevotellaceae, g__Prevotella, s__sp._oral_taxon_820	0	0	0	0	0	0	0	0	0	0	0	0	0	0	0	0	0	0	0	0	0	0	0	0	0	0	0	0	0	0	0	0	0	0	0	0	0	0	0	0	0	0	0	0	0	0	0	0
541_3045	k__Bacteria, p__Spirochaetes, c__Spirochaetia, o__Spirochaetales, f__Spirochaetaceae, g__Treponema, s__amylovorum	0	0	0	0	0	0	0	0	0	0	0	0	0	0	0	0	0	0	0	0	0	0	0	0	0	0	0	0	0	0	0	0	0	0	0	0	0	0	0	0	0	0	87	0	0	0	0	0
359BH007	k__Bacteria, p__Synergistetes, c__Synergistia, o__Synergistales, f__Synergistaceae, g__Fretibacterium, s__sp._oral_taxon_359	0	0	0	0	0	0	0	0	0	0	0	0	0	0	0	0	0	0	0	0	0	0	0	0	0	0	0	0	0	0	0	0	0	0	0	0	11	0	0	0	0	0	34	0	0	0	0	0
739_5953	k__Bacteria, p__Actinobacteria, c__Actinobacteria, o__Propionibacteriales, f__Propionibacteriaceae, g__Propionibacterium, s__propionicum	0	0	0	0	0	0	0	0	0	0	0	0	0	0	0	0	0	0	47	0	0	0	0	0	0	0	0	0	0	0	17	0	0	0	0	0	0	0	0	0	0	0	22	0	0	0	0	0
M02914:128:000000000-BGMPP:1:1106:4325:19962 1:N:0:51/M02914:128:000000000-BGMPP:1:1106:4325:19962 2:N:0:51	k__Bacteria, p__Actinobacteria, c__Actinobacteria, o__Actinomycetales, f__Actinomycetaceae, g__Actinobaculum, s__sp._oral_taxon_848	0	0	0	0	0	0	0	0	0	0	0	0	85	0	0	0	0	0	0	0	0	0	0	0	0	0	0	0	0	0	0	0	0	0	0	0	0	0	0	0	0	0	0	0	0	0	0	0
M02914:180:000000000-CB5PG:1:1102:14768:8522 1:N:0:40/M02914:180:000000000-CB5PG:1:1102:14768:8522 2:N:0:40	k__Bacteria, p__Bacteroidetes, c__Bacteroidia, o__Bacteroidales, f__Prevotellaceae, g__Prevotella, s__sp._oral_taxon_300	0	0	0	0	0	0	0	0	0	0	0	0	0	0	0	0	0	0	0	0	0	0	0	0	0	0	0	0	0	0	74	0	0	0	0	0	0	0	0	0	0	0	10	0	0	0	0	0
345_X112	k__Bacteria, p__SR1, c__SR1_[C-1], o__SR1_[O-1], f__SR1_[F-1], g__SR1_[G-1], s__sp._oral_taxon_345	0	0	0	0	0	0	0	0	0	0	0	0	0	0	0	0	0	0	0	0	0	0	0	0	0	0	0	0	0	0	23	0	0	0	0	0	10	0	0	0	0	11	37	0	0	0	0	0
478F0592	k__Bacteria, p__Firmicutes, c__Negativicutes, o__Selenomonadales, f__Veillonellaceae, g__Selenomonas, s__sp._oral_taxon_478	0	0	0	0	0	0	0	0	0	0	0	0	0	0	0	0	0	0	0	0	0	0	0	0	0	0	0	0	0	0	0	0	0	0	0	0	0	0	0	0	0	0	0	0	12	0	16	14
M02914:180:000000000-CB5PG:1:1101:29061:13062 1:N:0:55/M02914:180:000000000-CB5PG:1:1101:29061:13062 2:N:0:55	k__Bacteria, p__Proteobacteria, c__Gammaproteobacteria, o__Cardiobacteriales, f__Cardiobacteriaceae, g__Cardiobacterium, s__hominis	0	0	0	0	0	0	0	0	0	0	0	0	0	0	0	0	0	0	0	0	0	0	0	0	41	0	0	14	0	24	0	0	0	0	0	0	0	0	0	0	0	0	0	0	0	0	0	0
013AK105	k__Bacteria, p__Proteobacteria, c__Betaproteobacteria, o__Neisseriales, f__Neisseriaceae, g__Neisseria, s__bacilliformis	0	0	0	0	0	0	0	0	0	0	0	0	0	0	0	0	0	0	31	0	0	0	16	0	11	0	0	19	0	0	0	0	0	0	0	0	0	0	0	0	0	0	0	0	0	0	0	0
315FW035	k__Bacteria, p__Bacteroidetes, c__Bacteroidia, o__Bacteroidales, f__Prevotellaceae, g__Prevotella, s__sp._oral_taxon_315	0	0	0	0	0	0	0	0	0	0	0	0	0	0	0	0	0	0	0	0	0	0	0	0	0	23	0	0	0	0	0	0	0	0	0	0	0	0	0	0	0	0	16	21	0	0	0	0
877F0543	k__Bacteria, p__Actinobacteria, c__Actinobacteria, o__Actinomycetales, f__Actinomycetaceae, g__Actinomyces, s__sp._oral_taxon_877	0	0	0	0	0	0	0	0	0	0	0	0	0	0	0	0	0	0	76	0	0	0	0	0	0	0	0	0	0	0	0	0	0	0	0	0	0	0	0	0	0	0	0	0	0	0	0	0
M02914:180:000000000-CB5PG:1:1102:16161:2653 1:N:0:60/M02914:180:000000000-CB5PG:1:1102:16161:2653 2:N:0:60	k__Bacteria, p__Proteobacteria, c__Deltaproteobacteria, o__Desulfovibrionales, f__Desulfovibrionaceae, g__Desulfovibrio, s__fairfieldensis	0	0	0	0	0	0	0	0	0	0	0	0	0	0	0	0	0	0	0	0	0	0	0	0	0	0	0	0	0	0	0	0	0	0	0	0	0	0	0	0	0	0	76	0	0	0	0	0
572_6473	k__Bacteria, p__Bacteroidetes, c__Bacteroidia, o__Bacteroidales, f__Prevotellaceae, g__Prevotella, s__veroralis	0	0	0	0	0	0	0	0	0	0	0	0	0	0	0	0	0	0	0	15	0	0	0	0	0	0	0	0	0	0	0	0	0	0	0	14	0	0	0	0	0	0	0	0	0	0	0	0
525_3632	k__Bacteria, p__Actinobacteria, c__Actinobacteria, o__Actinomycetales, f__Actinomycetaceae, g__Actinomyces, s__sp._oral_taxon_525	0	0	0	0	0	0	0	0	0	0	0	0	0	0	0	0	0	0	0	0	0	0	0	0	0	0	0	0	0	0	0	0	0	0	0	0	0	0	0	0	0	0	0	0	0	0	0	0
769_G047	k__Bacteria, p__Spirochaetes, c__Spirochaetia, o__Spirochaetales, f__Spirochaetaceae, g__Treponema, s__socranskii	0	0	0	0	0	0	0	0	0	0	0	0	0	0	0	0	0	0	0	0	0	0	0	0	0	0	0	0	0	0	0	0	0	0	0	0	0	0	0	0	0	0	21	0	0	0	0	0
080BB124	k__Bacteria, p__Firmicutes, c__Clostridia, o__Clostridiales, f__Lachnospiraceae_[XIV], g__Butyrivibrio, s__sp._oral_taxon_080	0	0	0	0	0	0	0	0	0	0	0	0	0	0	0	0	0	0	0	0	0	0	0	0	0	0	0	0	0	0	0	0	0	0	0	0	28	0	0	0	0	0	0	0	0	0	0	0
916-Wade	k__Bacteria, p__Bacteroidetes, c__Bacteroidia, o__Bacteroidales, f__Porphyromonadaceae, g__Tannerella, s__sp._oral_taxon_916	0	0	0	0	0	0	0	0	0	0	0	0	0	0	0	0	0	0	0	0	0	0	0	0	0	0	0	0	0	0	39	0	0	0	0	0	30	0	0	0	0	0	0	0	0	0	0	0
M02914:180:000000000-CB5PG:1:1109:19300:15042 1:N:0:25/M02914:180:000000000-CB5PG:1:1109:19300:15042 2:N:0:25	k__Bacteria, p__Firmicutes, c__Clostridia, o__Clostridiales, f__Peptostreptococcaceae_[XI], g__Peptostreptococcus, s__stomatis	0	0	0	0	0	0	0	0	0	0	0	0	0	0	0	0	0	0	0	0	14	0	0	0	0	0	0	0	0	0	0	0	0	0	0	0	0	0	0	0	0	0	0	0	0	0	0	0
M02914:180:000000000-CB5PG:1:1109:22368:12999 1:N:0:42/M02914:180:000000000-CB5PG:1:1109:22368:12999 2:N:0:42	k__Bacteria, p__Bacteroidetes, c__Bacteroidia, o__Bacteroidales, f__Prevotellaceae, g__Prevotella, s__sp._oral_taxon_443	0	0	0	0	0	0	0	0	0	0	0	0	0	0	0	0	0	0	0	0	0	0	0	0	0	0	0	0	0	0	0	11	13	13	0	0	0	0	0	0	0	0	0	0	0	0	0	0
M02914:190:000000000-CB59C:1:1108:12999:7057 1:N:0:19/M02914:190:000000000-CB59C:1:1108:12999:7057 2:N:0:19	k__Bacteria, p__Firmicutes, c__Clostridia, o__Clostridiales, f__Lachnospiraceae_[XIV], g__Lachnospiraceae_[G-2], s__sp._oral_taxon_088	0	0	0	0	0	0	0	0	0	0	0	0	0	0	0	0	0	0	0	0	0	0	0	0	0	0	0	0	0	0	0	0	0	0	0	0	0	0	0	0	0	0	0	0	0	0	0	0
270DD012	k__Bacteria, p__Spirochaetes, c__Spirochaetia, o__Spirochaetales, f__Spirochaetaceae, g__Treponema, s__sp._oral_taxon_270	0	0	0	0	0	0	0	0	0	0	0	0	0	0	0	0	0	0	0	0	0	0	0	0	0	0	0	0	0	0	0	0	0	0	0	0	13	0	0	0	0	0	55	0	0	0	0	0
338Capn8	k__Bacteria, p__Bacteroidetes, c__Flavobacteriia, o__Flavobacteriales, f__Flavobacteriaceae, g__Capnocytophaga, s__sp._oral_taxon_338	0	0	0	0	0	0	0	0	0	0	0	0	0	0	0	0	0	0	0	0	0	0	0	0	26	0	0	0	0	0	0	0	0	0	0	0	32	10	0	0	0	0	0	0	0	0	0	0
360BH017	k__Bacteria, p__Synergistetes, c__Synergistia, o__Synergistales, f__Synergistaceae, g__Fretibacterium, s__sp._oral_taxon_360	0	0	0	0	0	0	0	0	0	0	0	0	0	0	0	0	0	0	0	0	0	0	0	0	23	0	0	0	0	0	0	0	0	0	0	0	0	0	0	0	0	0	21	0	0	0	0	0
769_3307	k__Bacteria, p__Spirochaetes, c__Spirochaetia, o__Spirochaetales, f__Spirochaetaceae, g__Treponema, s__socranskii	0	0	0	0	0	0	0	0	0	0	0	0	19	0	0	0	0	0	0	0	0	0	0	0	14	0	0	0	0	0	0	0	0	0	0	0	19	0	0	0	0	0	0	0	0	0	0	0
871_4L02	k__Bacteria, p__Gracilibacteria_(GN02), c__GN02_[C-1], o__GN02_[O-1], f__GN02_[F-1], g__GN02_[G-1], s__sp._oral_taxon_871	0	0	0	0	0	0	0	0	0	0	0	0	0	0	0	0	0	0	0	0	0	0	0	0	0	0	0	0	0	0	0	0	0	0	0	0	0	0	0	0	0	0	68	0	0	0	0	0
M02914:128:000000000-BGMPP:1:1102:10227:26518 1:N:0:46/M02914:128:000000000-BGMPP:1:1102:10227:26518 2:N:0:46	k__Bacteria, p__Firmicutes, c__Bacilli, o__Bacillales, f__Gemellaceae, g__Gemella,	0	0	0	0	0	0	0	0	0	0	0	0	0	0	0	0	0	0	0	16	0	0	0	0	0	0	24	0	0	0	0	0	0	0	0	0	0	0	0	0	0	0	0	0	0	0	0	0
775_4920	k__Bacteria, p__Bacteroidetes, c__Flavobacteriia, o__Flavobacteriales, f__Flavobacteriaceae, g__Capnocytophaga, s__sputigena	0	0	0	0	0	0	0	0	0	0	0	0	0	0	0	0	0	0	0	0	0	0	0	0	63	0	0	0	0	0	0	0	0	0	0	0	0	0	0	0	0	0	0	0	0	0	0	0
M02914:180:000000000-CB5PG:1:1110:6886:13025 1:N:0:52/M02914:180:000000000-CB5PG:1:1110:6886:13025 2:N:0:52	k__Bacteria, p__Firmicutes, c__Negativicutes, o__Selenomonadales, f__Veillonellaceae, g__Selenomonas, s__sputigena	0	0	0	0	0	0	0	0	0	0	0	0	0	0	0	0	0	0	0	0	0	0	0	0	13	0	0	0	0	0	0	0	0	0	0	0	31	0	0	0	0	0	19	0	0	0	0	0
242AU076	k__Bacteria, p__Spirochaetes, c__Spirochaetia, o__Spirochaetales, f__Spirochaetaceae, g__Treponema, s__sp._oral_taxon_242	0	0	0	0	0	0	0	0	0	0	0	0	0	0	0	0	0	0	0	0	0	0	0	0	0	0	0	0	0	0	0	0	0	0	0	0	0	0	0	0	0	0	62	0	0	0	0	0
M02914:180:000000000-CB5PG:1:1103:9937:24506 1:N:0:52/M02914:180:000000000-CB5PG:1:1103:9937:24506 2:N:0:52	k__Bacteria, p__Bacteroidetes, c__Flavobacteriia, o__Flavobacteriales, f__Flavobacteriaceae, g__Bergeyella, s__sp._oral_taxon_907	0	0	0	0	0	0	0	0	0	0	0	0	0	0	0	0	0	0	0	0	0	0	0	0	37	11	0	0	0	0	0	0	0	0	0	0	14	0	0	0	0	0	0	0	0	0	0	0
M02914:180:000000000-CB5PG:1:1102:23313:8959 1:N:0:60/M02914:180:000000000-CB5PG:1:1102:23313:8959 2:N:0:60	k__Bacteria, p__Bacteroidetes, c__Bacteroidia, o__Bacteroidales, f__Porphyromonadaceae, g__Porphyromonas, s__uenonis	0	0	0	0	0	0	0	0	0	0	0	0	0	0	0	0	0	0	0	0	0	0	0	0	0	0	0	0	0	0	0	0	0	0	0	0	0	0	0	0	0	0	61	0	0	0	0	0
603_0064	k__Bacteria, p__Firmicutes, c__Erysipelotrichia, o__Erysipelotrichales, f__Erysipelotrichaceae, g__Bulleidia, s__extructa	0	0	0	0	0	0	0	0	0	0	0	0	0	0	0	0	0	0	0	0	0	0	0	0	0	0	0	0	0	0	0	0	0	0	0	0	0	0	0	0	0	0	0	0	0	0	0	0
M02914:128:000000000-BGMPP:1:1102:16779:6291 1:N:0:42/M02914:128:000000000-BGMPP:1:1102:16779:6291 2:N:0:42	k__Bacteria, p__Firmicutes, c__Clostridia, o__Clostridiales, f__Lachnospiraceae_[XIV], g__Lachnoanaerobaculum, s__saburreum	0	0	0	0	0	0	0	0	0	0	0	0	0	0	0	0	0	0	0	0	0	0	0	0	0	0	0	0	0	0	0	0	0	0	0	0	0	0	0	0	0	0	0	0	0	0	0	0
481_4667	k__Bacteria, p__Firmicutes, c__Negativicutes, o__Selenomonadales, f__Veillonellaceae, g__Selenomonas, s__sp._oral_taxon_481	0	0	0	0	0	0	0	0	0	0	0	0	0	0	0	0	0	0	0	0	0	0	0	0	22	15	0	20	0	0	0	0	0	0	0	0	0	0	0	0	0	0	0	0	0	0	0	0
057BE024	k__Bacteria, p__Firmicutes, c__Bacilli, o__Lactobacillales, f__Streptococcaceae, g__Streptococcus, s__sp._oral_taxon_057	0	0	0	0	26	0	0	0	0	0	0	0	0	0	0	0	0	0	20	10	0	0	0	0	0	0	0	0	0	0	0	0	0	0	0	0	0	0	0	0	0	0	0	0	0	0	0	0
239AF026	k__Bacteria, p__Spirochaetes, c__Spirochaetia, o__Spirochaetales, f__Spirochaetaceae, g__Treponema, s__sp._oral_taxon_239	0	0	0	0	0	0	0	0	0	0	0	0	0	0	0	0	0	0	0	0	0	0	0	0	0	0	0	0	0	0	0	0	0	0	0	0	0	0	0	0	0	0	56	0	0	0	0	0
463GT020	k__Bacteria, p__Fusobacteria, c__Fusobacteriia, o__Fusobacteriales, f__Leptotrichiaceae, g__Leptotrichia, s__sp._oral_taxon_463	0	0	0	0	0	0	0	0	0	0	0	0	0	0	0	0	0	0	0	0	0	0	0	0	12	0	0	0	0	0	0	0	0	0	0	0	0	0	0	0	0	0	42	0	0	0	0	0
584_D012	k__Bacteria, p__Spirochaetes, c__Spirochaetia, o__Spirochaetales, f__Spirochaetaceae, g__Treponema, s__denticola	0	0	0	0	0	0	0	0	0	0	0	0	0	0	0	0	0	0	0	0	0	0	0	0	0	0	0	0	0	0	0	0	0	0	0	0	12	0	0	0	0	0	42	0	0	0	0	0
149_7169	k__Bacteria, p__Firmicutes, c__Negativicutes, o__Selenomonadales, f__Veillonellaceae, g__Selenomonas, s__sp._oral_taxon_149	0	0	0	0	0	0	0	0	0	0	0	0	0	0	0	0	0	0	0	0	0	0	0	0	0	0	0	0	0	0	0	0	0	0	0	0	0	0	0	0	0	0	0	0	0	0	0	0
870_4Z11	k__Bacteria, p__Saccharibacteria_(TM7), c__TM7_[C-1], o__TM7_[O-1], f__TM7_[F-1], g__TM7_[G-6], s__sp._oral_taxon_870	0	0	0	0	0	0	0	0	0	0	0	0	0	0	0	0	0	0	0	0	0	0	0	0	0	0	0	0	0	0	0	0	0	0	0	0	0	0	0	0	0	0	23	10	0	0	0	0
951_0103	k__Bacteria, p__Spirochaetes, c__Spirochaetia, o__Spirochaetales, f__Spirochaetaceae, g__Treponema, s__sp._oral_taxon_951	0	0	0	0	0	0	0	0	0	0	0	0	0	0	0	0	0	0	0	0	0	0	0	0	0	0	0	0	0	0	13	0	0	0	0	0	0	0	0	0	0	0	38	0	0	0	0	0
155GAA14	k__Bacteria, p__Firmicutes, c__Negativicutes, o__Selenomonadales, f__Veillonellaceae, g__Veillonellaceae_[G-1], s__sp._oral_taxon_155	0	0	0	0	0	0	0	0	0	0	0	0	0	0	0	0	0	0	0	0	0	0	0	0	21	0	0	0	0	0	17	0	0	0	0	0	12	0	0	0	0	0	0	0	0	0	0	0
521_3628	k__Bacteria, p__Firmicutes, c__Negativicutes, o__Selenomonadales, f__Veillonellaceae, g__Mitsuokella, s__sp._oral_taxon_521	0	0	0	0	0	0	0	0	0	0	0	0	0	0	0	0	0	0	0	0	0	0	0	0	0	0	0	0	0	0	25	0	0	0	0	0	0	0	0	0	0	0	12	0	0	0	0	0
135DM071	k__Bacteria, p__Firmicutes, c__Negativicutes, o__Selenomonadales, f__Veillonellaceae, g__Veillonellaceae_[G-1], s__sp._oral_taxon_135	0	0	0	0	0	0	0	0	0	0	0	0	0	0	0	0	0	0	0	0	0	0	0	0	38	0	0	0	0	0	0	0	0	0	0	0	10	0	0	0	0	0	0	0	0	0	0	0
235_D047	k__Bacteria, p__Spirochaetes, c__Spirochaetia, o__Spirochaetales, f__Spirochaetaceae, g__Treponema, s__sp._oral_taxon_235	0	0	0	0	0	0	0	0	0	0	0	0	0	0	0	0	0	0	0	0	0	0	0	0	0	0	0	0	0	0	0	0	0	0	0	0	0	0	0	0	0	0	48	0	0	0	0	0
930_8499	k__Bacteria, p__Bacteroidetes, c__Bacteroidia, o__Bacteroidales, f__Porphyromonadaceae, g__Porphyromonas, s__sp._oral_taxon_930	0	0	0	0	0	0	0	0	25	0	0	0	0	0	0	0	0	0	0	0	0	0	0	0	0	0	0	0	0	0	0	0	0	0	0	0	0	0	0	0	0	0	11	12	0	0	0	0
734_3930	k__Bacteria, p__Firmicutes, c__Bacilli, o__Lactobacillales, f__Streptococcaceae, g__Streptococcus, s__pneumoniae	0	0	0	0	0	0	0	0	0	0	0	0	0	0	0	0	0	0	0	0	11	0	0	0	0	0	0	0	0	0	0	0	0	0	0	0	0	0	0	0	0	0	0	0	0	16	18	0
044BB120	k__Bacteria, p__Proteobacteria, c__Epsilonproteobacteria, o__Campylobacterales, f__Campylobacteraceae, g__Campylobacter, s__sp._oral_taxon_044	0	0	0	0	0	0	0	0	0	0	0	0	0	0	0	0	0	0	0	0	0	0	0	0	0	0	0	0	0	0	0	0	0	0	0	0	0	0	0	0	0	0	44	0	0	0	0	0
896-Wade	k__Bacteria, p__Actinobacteria, c__Actinobacteria, o__Actinomycetales, f__Actinomycetaceae, g__Actinomyces, s__sp._oral_taxon_896	12	0	0	0	0	0	0	0	0	0	0	0	0	0	0	0	0	0	0	0	0	0	0	0	0	0	0	0	0	0	0	0	0	0	0	0	0	0	0	0	0	0	0	0	0	0	0	0
875_CN01	k__Bacteria, p__SR1, c__SR1_[C-1], o__SR1_[O-1], f__SR1_[F-1], g__SR1_[G-1], s__sp._oral_taxon_875	0	0	0	0	0	0	13	0	0	0	0	0	0	0	0	0	0	0	0	0	0	0	0	0	0	0	0	0	0	0	0	0	0	0	0	0	15	0	0	0	0	0	14	0	0	0	0	0
M02914:180:000000000-CB5PG:1:1109:9589:10253 1:N:0:40/M02914:180:000000000-CB5PG:1:1109:9589:10253 2:N:0:40	k__Bacteria, p__Proteobacteria, c__Deltaproteobacteria, o__Desulfobacterales, f__Desulfobulbaceae, g__Desulfobulbus, s__sp._oral_taxon_041	0	0	0	0	0	0	0	0	0	0	0	0	0	0	0	0	0	0	0	0	0	0	0	0	0	0	0	0	0	0	30	0	0	0	0	0	0	0	0	0	0	0	12	0	0	0	0	0
M02914:190:000000000-CB59C:1:2106:12809:14370 1:N:0:25/M02914:190:000000000-CB59C:1:2106:12809:14370 2:N:0:25	k__Bacteria, p__Saccharibacteria_(TM7), c__TM7_[C-1], o__TM7_[O-1], f__TM7_[F-1], g__TM7_[G-3], s__sp._oral_taxon_351	0	0	0	0	0	0	0	0	0	0	0	0	0	0	0	0	0	0	0	0	0	0	0	0	0	0	0	0	0	0	0	0	0	0	0	0	0	0	0	0	0	0	24	0	0	0	0	0
906-Wade	k__Bacteria, p__Firmicutes, c__Mollicutes, o__Mollicutes_[O-2], f__Mollicutes_[F-2], g__Mollicutes_[G-2], s__sp._oral_taxon_906	0	0	0	0	0	0	0	0	0	0	0	0	0	0	0	0	0	0	0	0	0	0	0	0	0	0	0	0	0	0	0	0	0	0	0	0	0	0	0	0	0	0	41	0	0	0	0	0
M02914:180:000000000-CB5PG:1:2103:19317:9028 1:N:0:55/M02914:180:000000000-CB5PG:1:2103:19317:9028 2:N:0:55	k__Bacteria, p__Proteobacteria, c__Gammaproteobacteria, o__Pasteurellales, f__Pasteurellaceae, g__Aggregatibacter,	0	0	0	0	0	0	0	0	0	0	0	0	0	0	0	0	0	0	0	0	0	0	0	0	0	0	10	0	0	18	0	0	0	0	0	0	0	0	0	0	0	0	0	0	0	0	0	0
M02914:180:000000000-CB5PG:1:1102:21900:6700 1:N:0:60/M02914:180:000000000-CB5PG:1:1102:21900:6700 2:N:0:60	k__Bacteria, p__Bacteroidetes, c__Bacteroidia, o__Bacteroidales, f__Prevotellaceae, g__Prevotella, s__oulorum	0	0	0	0	0	0	0	0	0	0	0	0	0	0	0	0	0	0	0	0	0	0	0	0	0	0	0	0	0	0	0	0	0	0	0	0	0	0	0	0	0	0	40	0	0	0	0	0
283_2823	k__Bacteria, p__Bacteroidetes, c__Bacteroidia, o__Bacteroidales, f__Porphyromonadaceae, g__Porphyromonas, s__catoniae	0	0	0	0	0	0	0	0	0	0	0	0	0	0	0	0	0	0	0	0	0	0	0	0	0	0	0	0	0	0	0	0	0	0	0	0	28	0	0	0	0	0	0	0	0	0	0	0
686_3965	k__Bacteria, p__Firmicutes, c__Bacilli, o__Lactobacillales, f__Streptococcaceae, g__Streptococcus, s__mutans	0	0	0	0	0	0	0	0	0	0	0	0	0	0	0	0	0	0	20	0	0	0	0	0	0	0	0	0	0	0	0	0	0	0	0	0	0	0	0	0	0	0	0	0	0	0	0	0
M02914:180:000000000-CB5PG:1:1102:11996:5723 1:N:0:61/M02914:180:000000000-CB5PG:1:1102:11996:5723 2:N:0:61	k__Bacteria, p__Bacteroidetes, c__Bacteroidia, o__Bacteroidales, f__Prevotellaceae, g__Alloprevotella, s__rava	0	0	0	0	0	0	0	0	0	0	0	0	0	0	0	0	0	0	0	0	0	0	0	0	0	0	0	0	0	0	0	0	0	0	0	0	0	0	0	0	0	0	0	12	12	0	0	0
M02914:180:000000000-CB5PG:1:1105:26940:19267 1:N:0:60/M02914:180:000000000-CB5PG:1:1105:26940:19267 2:N:0:60	k__Bacteria, p__Firmicutes, c__Clostridia, o__Clostridiales, f__Lachnospiraceae_[XIV], g__Lachnospiraceae_[G-8], s__sp._oral_taxon_500	0	0	0	0	0	0	0	0	0	0	0	0	0	0	0	0	0	0	0	0	0	0	0	0	0	0	0	0	0	0	0	0	0	0	0	0	0	0	0	0	0	0	36	0	0	0	0	0
M02914:180:000000000-CB5PG:1:1101:11637:6219 1:N:0:60/M02914:180:000000000-CB5PG:1:1101:11637:6219 2:N:0:60	k__Bacteria, p__Fusobacteria, c__Fusobacteriia, o__Fusobacteriales, f__Leptotrichiaceae, g__Leptotrichia, s__hongkongensis	0	0	0	0	0	0	0	0	0	0	0	0	0	0	0	0	0	0	0	0	0	0	0	0	0	0	0	0	0	0	0	0	0	0	0	0	15	0	0	0	0	0	21	0	0	0	0	0
250_D024	k__Bacteria, p__Spirochaetes, c__Spirochaetia, o__Spirochaetales, f__Spirochaetaceae, g__Treponema, s__sp._oral_taxon_250	0	0	0	0	0	0	0	0	0	0	0	0	0	0	0	0	0	0	0	0	0	0	0	0	0	0	0	0	0	0	17	0	0	0	0	0	0	0	0	0	0	0	18	0	0	0	0	0
579F0066	k__Bacteria, p__Actinobacteria, c__Coriobacteriia, o__Eggerthellales, f__Eggerthellaceae, g__Cryptobacterium, s__curtum	14	0	0	0	0	0	0	0	0	0	0	0	0	0	0	0	0	0	0	0	0	0	0	0	0	0	0	0	0	0	0	0	0	0	0	0	0	0	0	0	0	0	0	0	0	0	0	0
237AT024	k__Bacteria, p__Spirochaetes, c__Spirochaetia, o__Spirochaetales, f__Spirochaetaceae, g__Treponema, s__sp._oral_taxon_237	0	0	0	0	0	0	0	0	0	0	0	0	0	0	0	0	0	0	0	0	0	0	0	0	34	0	0	0	0	0	0	0	0	0	0	0	0	0	0	0	0	0	0	0	0	0	0	0
863F0517	k__Bacteria, p__Bacteroidetes, c__Flavobacteriia, o__Flavobacteriales, f__Flavobacteriaceae, g__Capnocytophaga, s__sp._oral_taxon_863	0	0	0	0	0	0	0	0	0	0	0	0	0	0	0	0	0	0	0	0	0	0	0	0	34	0	0	0	0	0	0	0	0	0	0	0	0	0	0	0	0	0	0	0	0	0	0	0
M02914:180:000000000-CB5PG:1:1101:13227:5857 1:N:0:60/M02914:180:000000000-CB5PG:1:1101:13227:5857 2:N:0:60	k__Bacteria, p__Firmicutes, c__Mollicutes, o__Mollicutes_[O-1], f__Mollicutes_[F-1], g__Mollicutes_[G-1], s__sp._oral_taxon_504	0	0	0	0	0	0	0	0	0	0	0	0	0	0	0	0	0	0	0	0	0	0	0	0	0	0	0	0	0	0	0	0	0	0	0	0	0	0	0	0	0	0	34	0	0	0	0	0
M02914:180:000000000-CB5PG:1:1110:9452:6721 1:N:0:60/M02914:180:000000000-CB5PG:1:1110:9452:6721 2:N:0:60	k__Bacteria, p__Spirochaetes, c__Spirochaetia, o__Spirochaetales, f__Spirochaetaceae, g__Treponema, s__sp._oral_taxon_237	0	0	0	0	0	0	0	0	0	0	0	0	0	0	0	0	0	0	0	0	0	0	0	0	0	0	0	0	0	0	0	0	0	0	0	0	0	0	0	0	0	0	34	0	0	0	0	0
M02914:180:000000000-CB5PG:1:1113:16008:2500 1:N:0:60/M02914:180:000000000-CB5PG:1:1113:16008:2500 2:N:0:60	k__Bacteria, p__Firmicutes, c__Clostridia, o__Clostridiales, f__Ruminococcaceae, g__Ruminococcaceae_[G-2], s__sp._oral_taxon_085	0	0	0	0	0	0	0	0	0	0	0	0	0	0	0	0	0	0	0	0	0	0	0	0	0	0	0	0	0	0	0	0	0	0	0	0	0	0	0	0	0	0	34	0	0	0	0	0
357BA121	k__Bacteria, p__Synergistetes, c__Synergistia, o__Synergistales, f__Dethiosulfovibrionaceae, g__Pyramidobacter, s__piscolens	0	0	0	0	0	0	0	0	0	0	0	0	0	0	0	0	0	0	0	0	0	0	0	0	0	0	0	0	0	0	0	0	0	0	0	0	0	0	0	0	0	0	33	0	0	0	0	0
518_3625	k__Bacteria, p__Spirochaetes, c__Spirochaetia, o__Spirochaetales, f__Spirochaetaceae, g__Treponema, s__sp._oral_taxon_518	0	0	0	0	0	0	0	0	0	0	0	0	0	0	0	0	0	0	0	0	0	0	0	0	0	0	0	0	0	0	0	0	0	0	0	0	0	0	0	0	0	0	32	0	0	0	0	0
035_8142	k__Bacteria, p__Proteobacteria, c__Gammaproteobacteria, o__Pasteurellales, f__Pasteurellaceae, g__Haemophilus, s__paraphrohaemolyticus	0	0	0	0	0	0	0	0	0	0	0	0	0	0	0	0	0	0	0	0	0	0	0	0	0	0	0	0	0	0	0	0	0	0	0	0	0	0	0	0	0	0	30	0	0	0	0	0
490_9247	k__Bacteria, p__Spirochaetes, c__Spirochaetia, o__Spirochaetales, f__Spirochaetaceae, g__Treponema, s__sp._oral_taxon_490	0	0	0	0	0	0	0	0	0	0	0	0	0	0	0	0	0	0	0	0	0	0	0	0	0	0	0	0	0	0	0	0	0	0	0	0	0	0	0	0	0	0	29	0	0	0	0	0
731_7657	k__Bacteria, p__Proteobacteria, c__Gammaproteobacteria, o__Enterobacteriales, f__Enterobacteriaceae, g__Klebsiella, s__pneumoniae	0	0	0	0	0	0	0	0	0	0	0	0	0	0	0	0	0	0	0	0	0	0	0	0	0	28	0	0	0	0	0	0	0	0	0	0	0	0	0	0	0	0	0	0	0	0	0	0
M02914:128:000000000-BGMPP:1:2111:13597:15125 1:N:0:54/M02914:128:000000000-BGMPP:1:2111:13597:15125 2:N:0:54	k__Bacteria, p__Firmicutes, c__Bacilli, o__Lactobacillales, f__Streptococcaceae, g__Streptococcus, s__cristatus	0	0	0	0	0	0	0	0	0	0	0	0	0	0	0	0	0	0	0	0	0	0	0	0	0	0	0	0	15	0	0	0	0	0	0	0	0	0	0	0	0	0	0	0	0	0	13	0
119BS016	k__Bacteria, p__Firmicutes, c__Negativicutes, o__Selenomonadales, f__Veillonellaceae, g__Dialister, s__sp._oral_taxon_119	0	0	0	0	0	0	0	0	0	0	0	0	0	0	0	0	0	0	0	0	0	0	0	0	0	0	0	0	0	0	0	0	0	0	0	0	0	0	0	0	0	0	0	0	0	0	0	0
383_8856	k__Bacteria, p__Firmicutes, c__Clostridia, o__Clostridiales, f__Peptostreptococcaceae_[XI], g__Peptostreptococcaceae_[XI][G-1], s__sp._oral_taxon_383	0	0	0	0	0	0	0	0	0	0	0	0	0	0	0	0	0	0	0	0	0	0	0	0	0	0	0	0	0	0	0	0	0	0	0	0	0	0	0	0	0	0	27	0	0	0	0	0
436_1819	k__Bacteria, p__Bacteroidetes, c__Bacteroidetes_[C-1], o__Bacteroidetes_[O-1], f__Bacteroidetes_[F-1], g__Bacteroidetes_[G-3], s__sp._oral_taxon_436	0	0	0	0	0	0	0	0	0	0	0	0	0	0	0	0	0	0	0	0	0	0	0	0	0	0	0	0	0	0	0	0	0	0	0	0	0	0	0	0	0	0	27	0	0	0	0	0
886_9095	k__Bacteria, p__Firmicutes, c__Bacilli, o__Lactobacillales, f__Streptococcaceae, g__Streptococcus, s__oligofermentans	0	0	0	0	0	0	0	0	0	0	0	0	0	0	0	0	0	0	0	0	0	0	0	16	0	0	0	0	0	0	0	0	0	0	0	0	0	0	0	0	0	0	0	0	0	0	0	0
081W5028	k__Bacteria, p__Firmicutes, c__Clostridia, o__Clostridiales, f__Peptostreptococcaceae_[XI], g__Peptostreptococcaceae_[XI][G-7], s__sp._oral_taxon_081	0	0	0	0	0	0	0	0	0	0	0	0	0	0	0	0	0	0	0	0	0	0	0	0	0	11	0	0	0	0	0	0	0	0	0	0	0	0	0	0	0	0	0	14	0	0	0	0
365_7777	k__Bacteria, p__Bacteroidetes, c__Bacteroidetes_[C-1], o__Bacteroidetes_[O-1], f__Bacteroidetes_[F-1], g__Bacteroidetes_[G-3], s__sp._oral_taxon_365	0	0	0	0	0	0	0	0	0	0	0	0	0	0	0	0	0	0	0	0	0	0	0	0	0	0	0	0	0	0	25	0	0	0	0	0	0	0	0	0	0	0	0	0	0	0	0	0
414_8610	k__Bacteria, p__Actinobacteria, c__Actinobacteria, o__Actinomycetales, f__Actinomycetaceae, g__Actinomyces, s__sp._oral_taxon_414	0	0	0	0	0	0	0	0	0	0	0	0	0	0	0	0	0	0	0	0	0	0	0	0	0	0	0	0	0	0	0	0	0	0	0	0	0	0	0	0	0	0	0	0	0	0	0	0
475IK053	k__Bacteria, p__Bacteroidetes, c__Bacteroidia, o__Bacteroidales, f__Prevotellaceae, g__Prevotella, s__sp._oral_taxon_475	0	0	0	0	0	0	0	0	0	0	0	0	0	0	0	0	0	0	0	0	0	0	0	0	0	0	0	0	0	0	0	0	0	0	0	0	0	0	0	0	0	0	0	0	0	0	0	0
376_1226	k__Bacteria, p__Bacteroidetes, c__Bacteroidia, o__Bacteroidales, f__Prevotellaceae, g__Prevotella, s__sp._oral_taxon_376	0	0	0	0	0	0	0	0	0	0	0	0	0	0	0	0	0	0	0	0	0	0	0	0	0	0	0	0	0	0	0	0	0	0	0	0	0	0	0	0	0	0	0	0	0	0	0	0
181_5255	k__Bacteria, p__Actinobacteria, c__Actinobacteria, o__Actinomycetales, f__Actinomycetaceae, g__Actinomyces, s__lingnae_[NVP]	0	0	0	0	0	0	0	0	0	0	0	0	0	0	0	0	0	0	0	0	0	0	0	0	0	0	0	0	0	0	0	0	0	0	0	0	0	0	0	0	0	0	0	0	0	0	0	0
M02914:180:000000000-CB5PG:1:2105:8009:22716 1:N:0:40/M02914:180:000000000-CB5PG:1:2105:8009:22716 2:N:0:40	k__Bacteria, p__Spirochaetes, c__Spirochaetia, o__Spirochaetales, f__Spirochaetaceae, g__Treponema, s__sp._oral_taxon_254	0	0	0	0	0	0	0	0	0	0	0	0	0	0	0	0	0	0	0	0	0	0	0	0	0	0	0	0	0	0	0	0	0	0	0	0	0	0	0	0	0	0	23	0	0	0	0	0
166CK051	k__Bacteria, p__Firmicutes, c__Clostridia, o__Clostridiales, f__Lachnospiraceae_[XIV], g__Johnsonella, s__sp._oral_taxon_166	0	0	0	0	0	0	0	0	0	0	0	0	0	0	0	0	0	0	0	0	0	0	0	0	0	0	0	0	0	0	0	0	0	0	0	0	0	0	0	0	0	0	22	0	0	0	0	0
M02914:180:000000000-CB5PG:1:1103:19595:24224 1:N:0:46/M02914:180:000000000-CB5PG:1:1103:19595:24224 2:N:0:46	k__Bacteria, p__Proteobacteria, c__Betaproteobacteria, o__Burkholderiales, f__Comamonadaceae, g__Ottowia, s__sp._oral_taxon_894	0	0	0	0	0	0	0	0	0	0	0	0	0	0	0	0	0	0	0	0	0	0	0	0	0	0	0	0	0	0	0	0	0	0	0	0	21	0	0	0	0	0	0	0	0	0	0	0
018_0511	k__Bacteria, p__Proteobacteria, c__Betaproteobacteria, o__Neisseriales, f__Neisseriaceae, g__Neisseria, s__sp._oral_taxon_018	0	0	0	0	0	0	0	0	0	0	0	0	0	0	0	0	0	0	20	0	0	0	0	0	0	0	0	0	0	0	0	0	0	0	0	0	0	0	0	0	0	0	0	0	0	0	0	0
508_3618	k__Bacteria, p__Spirochaetes, c__Spirochaetia, o__Spirochaetales, f__Spirochaetaceae, g__Treponema, s__sp._oral_taxon_508	0	0	0	0	0	0	0	0	0	0	0	0	0	0	0	0	0	0	0	0	0	0	0	0	0	0	0	0	0	0	0	0	0	0	0	0	0	0	0	0	0	0	20	0	0	0	0	0
M02914:180:000000000-CB5PG:1:1103:7194:13210 1:N:0:50/M02914:180:000000000-CB5PG:1:1103:7194:13210 2:N:0:50	k__Bacteria, p__Proteobacteria, c__Gammaproteobacteria, o__Enterobacteriales, f__Enterobacteriaceae, ,	0	0	0	0	0	0	0	0	0	0	0	0	0	0	0	0	0	0	0	0	0	0	0	0	0	0	0	0	0	0	0	0	0	0	0	0	0	0	0	0	20	0	0	0	0	0	0	0
617_0413	k__Bacteria, p__Actinobacteria, c__Actinobacteria, o__Actinomycetales, f__Actinomycetaceae, g__Actinomyces, s__georgiae	0	0	0	0	0	0	0	0	0	0	0	0	18	0	0	0	0	0	0	0	0	0	0	0	0	0	0	0	0	0	0	0	0	0	0	0	0	0	0	0	0	0	0	0	0	0	0	0
M02914:180:000000000-CB5PG:1:1107:23734:16063 1:N:0:60/M02914:180:000000000-CB5PG:1:1107:23734:16063 2:N:0:60	k__Bacteria, p__Bacteroidetes, c__Bacteroidia, o__Bacteroidales, f__Prevotellaceae, g__Prevotella, s__sp._oral_taxon_292	0	0	0	0	0	0	0	0	0	0	0	0	0	0	0	0	0	0	0	0	0	0	0	0	0	0	0	0	0	0	0	0	0	0	0	0	0	0	0	0	0	0	0	0	0	0	0	0
694_6274	k__Bacteria, p__Firmicutes, c__Clostridia, o__Clostridiales, f__Peptostreptococcaceae_[XI], g__Peptostreptococcaceae_[XI][G-6], s__[Eubacterium]_nodatum	0	0	0	0	0	0	0	0	0	0	0	0	0	0	0	0	0	0	0	0	0	0	0	0	0	0	0	0	0	0	0	0	0	0	0	0	0	0	0	0	0	0	16	0	0	0	0	0
M02914:180:000000000-CB5PG:1:1110:19772:8699 1:N:0:60/M02914:180:000000000-CB5PG:1:1110:19772:8699 2:N:0:60	k__Bacteria, p__Firmicutes, c__Clostridia, o__Clostridiales, f__Clostridiales_[F-1], g__Clostridiales_[F-1][G-1], s__sp._oral_taxon_093	0	0	0	0	0	0	0	0	0	0	0	0	0	0	0	0	0	0	0	0	0	0	0	0	0	0	0	0	0	0	0	0	0	0	0	0	0	0	0	0	0	0	16	0	0	0	0	0
168_I070	k__Bacteria, p__Firmicutes, c__Clostridia, o__Clostridiales, f__Peptococcaceae, g__Peptococcus, s__sp._oral_taxon_168	0	0	0	0	0	0	0	0	0	0	0	0	0	0	0	0	0	0	0	0	0	0	0	0	0	0	0	0	0	0	0	0	0	0	0	0	15	0	0	0	0	0	0	0	0	0	0	0
503_3613	k__Bacteria, p__Bacteroidetes, c__Bacteroidetes_[C-1], o__Bacteroidetes_[O-1], f__Bacteroidetes_[F-1], g__Bacteroidetes_[G-3], s__sp._oral_taxon_503	0	0	0	0	0	0	0	0	0	0	0	0	0	0	0	0	0	0	0	0	0	0	0	0	0	0	0	0	0	0	0	0	0	0	0	0	0	0	0	0	0	0	15	0	0	0	0	0
M02914:128:000000000-BGMPP:1:2112:16704:4111 1:N:0:52/M02914:128:000000000-BGMPP:1:2112:16704:4111 2:N:0:52	k__Bacteria, p__Firmicutes, c__Negativicutes, o__Selenomonadales, f__Veillonellaceae, g__Veillonella, s__dispar	0	0	0	0	0	0	0	0	0	0	0	0	0	0	0	0	0	0	0	0	0	0	0	0	0	0	0	0	0	0	0	0	0	0	0	0	0	0	0	0	0	0	0	0	0	0	0	0
194BN085	k__Bacteria, p__Actinobacteria, c__Actinobacteria, o__Propionibacteriales, f__Propionibacteriaceae, g__Propionibacterium, s__sp._oral_taxon_194	0	0	0	0	0	0	0	0	0	0	0	0	0	0	0	0	0	0	14	0	0	0	0	0	0	0	0	0	0	0	0	0	0	0	0	0	0	0	0	0	0	0	0	0	0	0	0	0
537_5927	k__Bacteria, p__Firmicutes, c__Bacilli, o__Lactobacillales, f__Streptococcaceae, g__Streptococcus, s__agalactiae	0	0	0	0	0	0	0	0	0	0	0	0	0	14	0	0	0	0	0	0	0	0	0	0	0	0	0	0	0	0	0	0	0	0	0	0	0	0	0	0	0	0	0	0	0	0	0	0
919WadeA	k__Bacteria, p__Firmicutes, c__Negativicutes, o__Selenomonadales, f__Veillonellaceae, g__Selenomonas, s__sp._oral_taxon_919	0	0	0	0	0	0	0	0	0	0	0	0	14	0	0	0	0	0	0	0	0	0	0	0	0	0	0	0	0	0	0	0	0	0	0	0	0	0	0	0	0	0	0	0	0	0	0	0
M02914:190:000000000-CB59C:1:1102:11887:9187 1:N:0:19/M02914:190:000000000-CB59C:1:1102:11887:9187 2:N:0:19	k__Bacteria, p__Bacteroidetes, c__Bacteroidia, o__Bacteroidales, f__Prevotellaceae, g__Prevotella, s__sp._oral_taxon_942	0	0	0	0	0	0	0	0	0	0	0	0	0	0	0	0	0	0	0	0	0	0	0	0	0	0	0	0	0	0	0	0	0	0	0	0	0	0	0	0	0	0	0	0	0	0	0	0
M02914:180:000000000-CB5PG:1:1106:26884:16077 1:N:0:46/M02914:180:000000000-CB5PG:1:1106:26884:16077 2:N:0:46	k__Bacteria, p__Bacteroidetes, c__Bacteroidia, o__Bacteroidales, f__Bacteroidaceae, g__Bacteroides, s__heparinolyticus	0	0	0	0	0	0	0	0	0	0	0	0	0	0	0	0	0	0	0	0	0	0	0	0	0	0	0	0	0	0	0	0	0	0	0	0	14	0	0	0	0	0	0	0	0	0	0	0
M02914:128:000000000-BGMPP:1:1106:19479:15996 1:N:0:52/M02914:128:000000000-BGMPP:1:1106:19479:15996 2:N:0:52	k__Bacteria, p__Proteobacteria, c__Betaproteobacteria, o__Neisseriales, f__Neisseriaceae, g__Neisseria, s__flavescens	0	0	0	0	0	0	0	0	0	0	0	0	0	0	0	0	0	0	0	0	0	0	0	0	0	0	0	0	0	0	0	0	0	0	0	0	0	0	0	0	0	0	0	0	0	0	0	0
M02914:180:000000000-CB5PG:1:1101:10952:14531 1:N:0:60/M02914:180:000000000-CB5PG:1:1101:10952:14531 2:N:0:60	k__Bacteria, p__Proteobacteria, c__Alphaproteobacteria, o__Rhizobiales, f__Brucellaceae, g__Ochrobactrum, s__anthropi	0	0	0	0	0	0	0	0	0	0	0	0	0	0	0	0	0	0	0	0	0	0	0	0	0	0	0	0	0	0	0	0	0	0	0	0	0	0	0	0	0	0	14	0	0	0	0	0
M02914:180:000000000-CB5PG:1:1102:26768:8842 1:N:0:63/M02914:180:000000000-CB5PG:1:1102:26768:8842 2:N:0:63	k__Bacteria, p__Proteobacteria, c__Gammaproteobacteria, o__Pasteurellales, f__Pasteurellaceae, g__Aggregatibacter,	0	0	0	0	0	0	0	0	0	0	0	0	0	0	0	0	0	0	0	0	0	0	0	0	0	0	0	0	0	0	0	0	0	0	0	0	0	0	0	0	0	0	0	0	0	0	0	14
M02914:180:000000000-CB5PG:1:1107:24541:6459 1:N:0:64/M02914:180:000000000-CB5PG:1:1107:24541:6459 2:N:0:64	k__Bacteria, p__Bacteroidetes, c__Bacteroidia, o__Bacteroidales, f__Prevotellaceae, g__Alloprevotella, s__sp._oral_taxon_912	0	0	0	0	0	0	0	0	0	0	0	0	0	0	0	0	0	0	0	0	0	0	0	0	0	0	0	0	0	0	0	0	0	0	0	0	0	14	0	0	0	0	0	0	0	0	0	0
096DO008	k__Bacteria, p__Firmicutes, c__Clostridia, o__Clostridiales, f__Lachnospiraceae_[XIV], g__Lachnospiraceae_[G-2], s__sp._oral_taxon_096	0	0	0	0	0	0	0	0	0	0	0	0	0	0	0	0	0	0	0	0	0	0	0	0	0	0	0	0	0	0	0	0	0	0	0	0	0	0	0	0	0	0	13	0	0	0	0	0
716_9212	k__Bacteria, p__Firmicutes, c__Bacilli, o__Lactobacillales, f__Lactobacillaceae, g__Lactobacillus, s__paracasei	0	0	0	0	0	0	0	0	0	0	0	0	0	0	0	0	13	0	0	0	0	0	0	0	0	0	0	0	0	0	0	0	0	0	0	0	0	0	0	0	0	0	0	0	0	0	0	0
897-Wade	k__Bacteria, p__Actinobacteria, c__Actinobacteria, o__Actinomycetales, f__Actinomycetaceae, g__Actinomyces, s__sp._oral_taxon_897	0	0	0	0	0	0	0	0	0	0	0	0	0	0	0	0	0	0	0	0	0	0	0	0	0	0	0	0	0	0	0	0	0	0	0	0	0	0	0	0	0	0	13	0	0	0	0	0
898-Wade	k__Bacteria, p__Proteobacteria, c__Gammaproteobacteria, o__Pasteurellales, f__Pasteurellaceae, g__Aggregatibacter, s__sp._oral_taxon_898	0	0	0	0	0	0	0	0	0	0	0	0	0	0	0	0	0	0	0	0	0	0	0	0	0	0	0	0	0	0	0	0	0	0	0	0	0	0	0	0	0	0	0	0	0	0	13	0
937_5618	k__Bacteria, p__Firmicutes, c__Negativicutes, o__Selenomonadales, f__Veillonellaceae, g__Selenomonas, s__sp._oral_taxon_937	0	0	0	0	0	0	0	0	0	0	0	0	0	0	0	0	0	0	0	0	0	0	0	0	0	0	0	0	0	0	0	0	0	0	0	0	0	0	0	0	0	0	0	0	0	0	0	0
020_1395	k__Bacteria, p__Proteobacteria, c__Betaproteobacteria, o__Neisseriales, f__Neisseriaceae, g__Neisseria, s__sp._oral_taxon_020	0	0	0	0	0	0	0	0	0	0	0	0	0	0	0	0	0	0	0	0	0	0	0	0	0	0	0	0	0	0	0	0	0	0	0	0	0	0	0	0	0	0	12	0	0	0	0	0
230AF068	k__Bacteria, p__Spirochaetes, c__Spirochaetia, o__Spirochaetales, f__Spirochaetaceae, g__Treponema, s__sp._oral_taxon_230	0	0	0	0	0	0	0	0	0	0	0	0	0	0	0	0	0	0	0	0	0	0	0	0	0	0	0	0	0	0	0	0	0	0	0	0	12	0	0	0	0	0	0	0	0	0	0	0
451_6846	k__Bacteria, p__Firmicutes, c__Clostridia, o__Clostridiales, f__Lachnospiraceae_[XIV], g__Catonella, s__sp._oral_taxon_451	0	0	0	0	0	0	0	0	0	0	0	0	0	0	0	0	0	0	0	0	0	0	0	0	0	0	0	0	0	0	0	0	0	0	0	0	0	0	0	0	0	0	12	0	0	0	0	0
M02914:128:000000000-BGMPP:1:1111:26882:12365 1:N:0:51/M02914:128:000000000-BGMPP:1:1111:26882:12365 2:N:0:51	k__Bacteria, p__Bacteroidetes, c__Bacteroidia, o__Bacteroidales, f__Prevotellaceae, g__Prevotella, s__sp._oral_taxon_301	0	0	0	0	0	0	0	0	0	0	0	0	12	0	0	0	0	0	0	0	0	0	0	0	0	0	0	0	0	0	0	0	0	0	0	0	0	0	0	0	0	0	0	0	0	0	0	0
M02914:190:000000000-CB59C:1:1110:12978:23100 1:N:0:25/M02914:190:000000000-CB59C:1:1110:12978:23100 2:N:0:25	k__Bacteria, p__Fusobacteria, c__Fusobacteriia, o__Fusobacteriales, f__Leptotrichiaceae, g__Leptotrichia, s__sp._oral_taxon_417	0	0	0	0	0	0	0	0	0	0	0	0	0	0	0	0	0	0	0	0	0	0	0	0	0	0	0	0	0	0	0	0	0	0	0	0	0	0	0	0	0	0	0	0	0	0	0	0
412F0487	k__Bacteria, p__Bacteroidetes, c__Flavobacteriia, o__Flavobacteriales, f__Flavobacteriaceae, g__Capnocytophaga, s__sp._oral_taxon_412	0	11	0	0	0	0	0	0	0	0	0	0	0	0	0	0	0	0	0	0	0	0	0	0	0	0	0	0	0	0	0	0	0	0	0	0	0	0	0	0	0	0	0	0	0	0	0	0
M02914:180:000000000-CB5PG:1:1103:17757:12482 1:N:0:40/M02914:180:000000000-CB5PG:1:1103:17757:12482 2:N:0:40	k__Bacteria, p__Bacteroidetes, c__Bacteroidetes_[C-1], o__Bacteroidetes_[O-1], f__Bacteroidetes_[F-1], g__Bacteroidetes_[G-3], s__sp._oral_taxon_899	0	0	0	0	0	0	0	0	0	0	0	0	0	0	0	0	0	0	0	0	0	0	0	0	0	0	0	0	0	0	11	0	0	0	0	0	0	0	0	0	0	0	0	0	0	0	0	0
M02914:128:000000000-BGMPP:1:2108:16314:26598 1:N:0:48/M02914:128:000000000-BGMPP:1:2108:16314:26598 2:N:0:48	k__Bacteria, p__Firmicutes, c__Bacilli, o__Lactobacillales, f__Streptococcaceae, g__Streptococcus,	0	0	0	0	0	0	0	0	0	11	0	0	0	0	0	0	0	0	0	0	0	0	0	0	0	0	0	0	0	0	0	0	0	0	0	0	0	0	0	0	0	0	0	0	0	0	0	0
M02914:180:000000000-CB5PG:1:2112:13548:11613 1:N:0:61/M02914:180:000000000-CB5PG:1:2112:13548:11613 2:N:0:61	k__Bacteria, p__Firmicutes, c__Erysipelotrichia, o__Erysipelotrichales, f__Erysipelotrichaceae, g__Solobacterium, s__moorei	0	0	0	0	0	0	0	0	0	0	0	0	0	0	0	0	0	0	0	0	0	0	0	0	0	0	0	0	0	0	0	0	0	0	0	0	0	0	0	0	0	0	0	0	0	0	0	0
011_6165	k__Bacteria, p__Proteobacteria, c__Betaproteobacteria, o__Neisseriales, f__Neisseriaceae, g__Eikenella, s__sp._oral_taxon_011	0	0	0	0	0	0	0	0	0	0	0	0	0	0	0	0	0	0	0	0	0	0	0	0	10	0	0	0	0	0	0	0	0	0	0	0	0	0	0	0	0	0	0	0	0	0	0	0
086BU061	k__Bacteria, p__Firmicutes, c__Clostridia, o__Clostridiales, f__Lachnospiraceae_[XIV], g__Lachnospiraceae_[G-7], s__sp._oral_taxon_086	0	0	0	0	0	0	0	0	0	0	0	0	0	0	0	0	0	0	0	0	0	0	0	0	0	0	0	0	0	0	0	0	0	0	0	0	0	0	0	0	0	0	10	0	0	0	0	0
191FMA5B	k__Bacteria, p__Actinobacteria, c__Actinobacteria, o__Propionibacteriales, f__Propionibacteriaceae, g__Propionibacterium, s__acidifaciens	0	0	0	0	0	0	0	0	0	0	0	0	0	0	0	0	0	0	10	0	0	0	0	0	0	0	0	0	0	0	0	0	0	0	0	0	0	0	0	0	0	0	0	0	0	0	0	0
260_D031	k__Bacteria, p__Spirochaetes, c__Spirochaetia, o__Spirochaetales, f__Spirochaetaceae, g__Treponema, s__sp._oral_taxon_260	0	0	0	0	0	0	0	0	0	0	0	0	0	0	0	0	0	0	0	0	0	0	0	0	0	0	0	0	0	0	0	0	0	0	0	0	0	0	0	0	0	0	10	0	0	0	0	0
493JH012	k__Bacteria, p__Firmicutes, c__Clostridia, o__Clostridiales, f__Peptostreptococcaceae_[XI], g__Peptostreptococcaceae_[XI][G-5], s__sp._oral_taxon_493	0	0	0	0	0	0	0	0	0	0	0	0	0	0	0	0	0	0	0	0	0	0	0	0	0	0	0	0	0	0	0	0	0	0	0	0	0	0	0	0	0	0	10	0	0	0	0	0
645_2450	k__Bacteria, p__Actinobacteria, c__Actinobacteria, o__Actinomycetales, f__Actinomycetaceae, g__Actinomyces, s__israelii	10	0	0	0	0	0	0	0	0	0	0	0	0	0	0	0	0	0	0	0	0	0	0	0	0	0	0	0	0	0	0	0	0	0	0	0	0	0	0	0	0	0	0	0	0	0	0	0
664_3039	k__Bacteria, p__Spirochaetes, c__Spirochaetia, o__Spirochaetales, f__Spirochaetaceae, g__Treponema, s__maltophilum	0	0	0	0	0	0	0	0	0	0	0	0	0	0	0	0	0	0	0	0	0	0	0	0	0	0	0	0	0	0	0	0	0	0	0	0	0	0	0	0	0	0	0	0	0	0	0	0
942_6378	k__Bacteria, p__Bacteroidetes, c__Bacteroidia, o__Bacteroidales, f__Prevotellaceae, g__Prevotella, s__sp._oral_taxon_942	0	0	0	0	0	0	0	0	0	0	0	0	0	0	0	0	0	0	0	0	0	0	0	0	0	0	0	0	0	0	0	0	0	0	0	0	0	10	0	0	0	0	0	0	0	0	0	0
M02914:180:000000000-CB5PG:1:1114:10687:21737 1:N:0:60/M02914:180:000000000-CB5PG:1:1114:10687:21737 2:N:0:60	N/A	0	0	0	0	0	0	0	0	0	0	0	0	0	0	0	0	0	0	0	0	0	0	0	0	0	0	0	0	0	0	0	0	0	0	0	0	0	0	0	0	0	0	10	0	0	0	0	0
M02914:190:000000000-CB59C:1:1104:14084:26566 1:N:0:25/M02914:190:000000000-CB59C:1:1104:14084:26566 2:N:0:25	k__Bacteria, p__Firmicutes, c__Negativicutes, o__Selenomonadales, f__Veillonellaceae, g__Veillonella, s__parvula	0	0	0	0	0	0	0	0	0	0	0	0	0	0	0	0	0	0	0	0	0	0	0	0	0	0	0	0	0	0	0	0	0	0	0	0	0	0	0	0	0	0	0	0	0	0	0	0
M02914:128:000000000-BGMPP:1:2110:14082:9743 1:N:0:51/M02914:128:000000000-BGMPP:1:2110:14082:9743 2:N:0:51	k__Bacteria, p__Proteobacteria, c__Betaproteobacteria, o__Burkholderiales, f__Comamonadaceae, g__Comamonas, s__testosteroni	0	0	0	0	0	0	0	0	0	0	0	0	10	0	0	0	0	0	0	0	0	0	0	0	0	0	0	0	0	0	0	0	0	0	0	0	0	0	0	0	0	0	0	0	0	0	0	0
M02914:180:000000000-CB5PG:1:1109:24462:19522 1:N:0:60/M02914:180:000000000-CB5PG:1:1109:24462:19522 2:N:0:60	k__Bacteria, p__Fusobacteria, c__Fusobacteriia, o__Fusobacteriales, f__Fusobacteriaceae, g__Fusobacterium, s__nucleatum_subsp._polymorphum	0	0	0	0	0	0	0	0	0	0	0	0	0	0	0	0	0	0	0	0	0	0	0	0	0	0	0	0	0	0	0	0	0	0	0	0	0	0	0	0	0	0	10	0	0	0	0	0
M02914:180:000000000-CB5PG:1:1110:21945:7384 1:N:0:60/M02914:180:000000000-CB5PG:1:1110:21945:7384 2:N:0:60	k__Bacteria, p__Spirochaetes, c__Spirochaetia, o__Spirochaetales, f__Spirochaetaceae, g__Treponema, s__sp._oral_taxon_235	0	0	0	0	0	0	0	0	0	0	0	0	0	0	0	0	0	0	0	0	0	0	0	0	0	0	0	0	0	0	0	0	0	0	0	0	0	0	0	0	0	0	10	0	0	0	0	0
M02914:180:000000000-CB5PG:1:1112:9239:8990 1:N:0:60/M02914:180:000000000-CB5PG:1:1112:9239:8990 2:N:0:60	k__Bacteria, p__Spirochaetes, c__Spirochaetia, o__Spirochaetales, f__Spirochaetaceae, g__Treponema, s__denticola	0	0	0	0	0	0	0	0	0	0	0	0	0	0	0	0	0	0	0	0	0	0	0	0	0	0	0	0	0	0	0	0	0	0	0	0	0	0	0	0	0	0	10	0	0	0	0	0
M02914:128:000000000-BGMPP:1:1109:7891:17086 1:N:0:46/M02914:128:000000000-BGMPP:1:1109:7891:17086 2:N:0:46	k__Bacteria, p__Fusobacteria, c__Fusobacteriia, o__Fusobacteriales, f__Fusobacteriaceae, g__Fusobacterium,	0	0	0	0	0	0	0	10	0	0	0	0	0	0	0	0	0	0	0	0	0	0	0	0	0	0	0	0	0	0	0	0	0	0	0	0	0	0	0	0	0	0	0	0	0	0	0	0
[truncated: 13 more columns]
